# Supplementary material for: Poly[(μ4-biphenyl-2,4′-dicarboxyl­ato-κ5O2:O2′:O4:O4,O4′)zinc]
Source: Acta Crystallogr Sect E Struct Rep Online. 2012 Sep 19;68(Pt 10):m1276. doi: 10.1107/S1600536812038901 (PMC3470155; doi:10.1107/S1600536812038901)
Supplement: Supplementary file 1 [file e-68-m1276-sup1.cif]

##############################################################################
#                                                                            #
# This CIF contains the data in a paper accepted for publication in          #
# Acta Crystallographica Section E. It conforms to the requirements of       #
# Notes for Authors for Acta Crystallographica Section E, and has been       #
# peer reviewed under the auspices of the IUCr Commission on Journals.       #
#                                                                            #
# Full details of the Crystallographic Information File format               #
# are given in the paper "The Crystallographic Information File (CIF):       #
# a New Standard Archive File for Crystallography" by S. R. Hall, F. H.      #
# Allen and I. D. Brown [Acta Cryst. (1991), A47, 655-685].                  #
#                                                                            #
# The current version of the core CIF dictionary is obtainable from          #
# ftp://ftp.iucr.org/pub/cif_core.dic.                                       #
#                                                                            #
# Software is freely available for graphical display of the structure(s)     #
# in this CIF. For information consult the CIF software page                 #
# http://www.iucr.org/resources/cif/software.                                #
#                                                                            #
# This file may be used for bona fide research purposes within the           #
# scientific community so long as proper attribution is given to the journal # 
# article from which it was obtained.                                        #
#                                                                            #
##############################################################################
data_I
_audit_creation_method     SHELXL-97
_chemical_name_systematic
;
Poly[(\m~4~-biphenyl-2,4'-dicarboxylato-\k^5^O^2^:O^2'^:O^4^:O^4^,O^4'^)zinc]
;
_chemical_name_common     ?
_chemical_formula_moiety     'C14 H8 O4 Zn'
_chemical_formula_sum     'C14 H8 O4 Zn'
_chemical_formula_iupac     '[Zn (C14 H8 O4)]'
_chemical_formula_weight     305.59
_chemical_melting_point     ?
_symmetry_cell_setting     orthorhombic
_symmetry_space_group_name_H-M     'P b c a'
_symmetry_space_group_name_Hall     '-P 2ac 2ab'
loop_
    _symmetry_equiv_pos_as_xyz
    'x, y, z'
    '-x+1/2, -y, z+1/2'
    '-x, y+1/2, -z+1/2'
    'x+1/2, -y+1/2, -z'
    '-x, -y, -z'
    'x-1/2, y, -z-1/2'
    'x, -y-1/2, z-1/2'
    '-x-1/2, y-1/2, z'
_cell_length_a     12.702(8)
_cell_length_b     7.178(4)
_cell_length_c     25.368(15)
_cell_angle_alpha     90.00
_cell_angle_beta     90.00
_cell_angle_gamma     90.00
_cell_volume     2313(2)
_cell_formula_units_Z     8
_cell_measurement_reflns_used     1609
_cell_measurement_theta_min     2.27
_cell_measurement_theta_max     21.66
_cell_measurement_temperature     296(2)
_exptl_crystal_description     block
_exptl_crystal_colour     colourless
_exptl_crystal_size_max     0.25
_exptl_crystal_size_mid     0.20
_exptl_crystal_size_min     0.18
_exptl_crystal_density_diffrn     1.755
_exptl_crystal_density_meas     ?
_exptl_crystal_density_method     'not measured'
_exptl_crystal_F_000     1232.0
_exptl_absorpt_coefficient_mu     2.129
_exptl_absorpt_correction_type     multi-scan
_exptl_absorpt_process_details     '(SADABS; Sheldrick, 1996)'
_exptl_absorpt_correction_T_min     0.606
_exptl_absorpt_correction_T_max     0.682
_exptl_special_details     ?
_diffrn_ambient_temperature     296(2)
_diffrn_radiation_type     MoK\a
_diffrn_radiation_wavelength     0.71073
_diffrn_radiation_source     'fine-focus sealed tube'
_diffrn_radiation_monochromator     graphite
_diffrn_measurement_device_type     'Bruker APEXII CCD'
_diffrn_measurement_method     '\f and \w scans'
_diffrn_detector_area_resol_mean     ?
_diffrn_reflns_number     10978
_diffrn_reflns_av_R_equivalents     0.0595
_diffrn_reflns_av_sigmaI/netI     0.0438
_diffrn_reflns_theta_min     1.61
_diffrn_reflns_theta_max     25.19
_diffrn_reflns_theta_full     25.19
_diffrn_measured_fraction_theta_max     0.998
_diffrn_measured_fraction_theta_full     0.998
_diffrn_reflns_limit_h_min     -15
_diffrn_reflns_limit_h_max     15
_diffrn_reflns_limit_k_min     -8
_diffrn_reflns_limit_k_max     8
_diffrn_reflns_limit_l_min     -24
_diffrn_reflns_limit_l_max     30
_diffrn_standards_number     ?
_diffrn_standards_interval_count     ?
_diffrn_standards_interval_time     ?
_diffrn_standards_decay_%     ?
_refine_special_details
;
Refinement of <i>F</i>^2^ against ALL reflections. The weighted <i>R</i>-factor
<i>wR</i> and goodness of fit <i>S</i> are based on <i>F</i>^2^, conventional
<i>R</i>-factors <i>R</i> are based on <i>F</i>, with <i>F</i> set to zero for
negative <i>F</i>^2^. The threshold expression of <i>F</i>^2^ >
\s(<i>F</i>^2^) is used only for calculating <i>R</i>-factors(gt) <i>etc</i>.
and is not relevant to the choice of reflections for refinement.
<i>R</i>-factors based on <i>F</i>^2^ are statistically about twice as large
as those based on <i>F</i>, and <i>R</i>- factors based on ALL data will be
even larger.
;
_reflns_number_total     2080
_reflns_number_gt     1453
_reflns_threshold_expression     I>2\s(I)
_refine_ls_structure_factor_coef     Fsqd
_refine_ls_matrix_type     full
_refine_ls_R_factor_all     0.0660
_refine_ls_R_factor_gt     0.0364
_refine_ls_wR_factor_gt     0.0719
_refine_ls_wR_factor_ref     0.0856
_refine_ls_goodness_of_fit_ref     1.064
_refine_ls_restrained_S_all     1.070
_refine_ls_number_reflns     2080
_refine_ls_number_parameters     172
_refine_ls_number_restraints     1
_refine_ls_hydrogen_treatment     constr
_refine_ls_weighting_scheme     calc
_refine_ls_weighting_details
         'calc w=1/[\s^2^(Fo^2^)+(0.0310P)^2^+1.2131P] where P=(Fo^2^+2Fc^2^)/3'
_atom_sites_solution_hydrogens     geom
_atom_sites_solution_primary     direct
_atom_sites_solution_secondary     difmap
_refine_ls_shift/su_max     0.001
_refine_ls_shift/su_mean     0.000
_refine_diff_density_max     0.432
_refine_diff_density_min     -0.443
_refine_ls_extinction_method     none
_refine_ls_extinction_coef     ?
loop_
    _atom_type_symbol
    _atom_type_description
    _atom_type_scat_dispersion_real
    _atom_type_scat_dispersion_imag
    _atom_type_scat_source
    'C' 'C' 0.0033 0.0016
                         'International Tables Vol C Tables 4.2.6.8 and 6.1.1.4'
    'H' 'H' 0.0000 0.0000
                         'International Tables Vol C Tables 4.2.6.8 and 6.1.1.4'
    'N' 'N' 0.0061 0.0033
                         'International Tables Vol C Tables 4.2.6.8 and 6.1.1.4'
    'O' 'O' 0.0106 0.0060
                         'International Tables Vol C Tables 4.2.6.8 and 6.1.1.4'
    'Zn' 'Zn' 0.2839 1.4301
                         'International Tables Vol C Tables 4.2.6.8 and 6.1.1.4'
_computing_data_collection     'APEX2 (Bruker, 2007)'
_computing_cell_refinement     'SAINT (Bruker, 2007)'
_computing_data_reduction     'SAINT (Bruker, 2007)'
_computing_structure_solution     'SHELXS97 (Sheldrick, 2008)'
_computing_structure_refinement     'SHELXL97 (Sheldrick, 2008)'
_computing_molecular_graphics     'DIAMOND (Brandenburg, 1999)'
_computing_publication_material     'SHELXTL (Sheldrick, 2008)'
loop_
    _atom_site_type_symbol
    _atom_site_label
    _atom_site_fract_x
    _atom_site_fract_y
    _atom_site_fract_z
    _atom_site_U_iso_or_equiv
    _atom_site_adp_type
    _atom_site_calc_flag
    _atom_site_refinement_flags
    _atom_site_occupancy
    _atom_site_symmetry_multiplicity
    _atom_site_disorder_assembly
    _atom_site_disorder_group
    Zn Zn1 0.75928(3) 0.20620(6) 0.422620(17) 0.03431(17) Uani d U 1 1 . .
    C C1 1.0994(3) 1.0497(6) 0.63381(14) 0.0321(9) Uani d . 1 1 . .
    C C2 1.0009(3) 1.0593(5) 0.66637(13) 0.0296(9) Uani d . 1 1 . .
    C C3 0.9958(3) 1.1891(6) 0.70684(16) 0.0443(11) Uani d . 1 1 . .
    H H3 1.0484 1.2787 0.7097 0.053 Uiso calc R 1 1 . .
    C C4 0.9143(3) 1.1879(6) 0.74286(16) 0.0499(12) Uani d . 1 1 . .
    H H4 0.9134 1.2734 0.7704 0.060 Uiso calc R 1 1 . .
    C C5 0.8346(3) 1.0598(6) 0.73783(15) 0.0472(11) Uani d . 1 1 . .
    H H5 0.7793 1.0581 0.7619 0.057 Uiso calc R 1 1 . .
    C C6 0.8373(3) 0.9341(5) 0.69682(15) 0.0371(10) Uani d . 1 1 . .
    H H6 0.7823 0.8497 0.6932 0.044 Uiso calc R 1 1 . .
    C C7 0.9202(3) 0.9289(5) 0.66038(13) 0.0289(9) Uani d . 1 1 . .
    C C8 0.9135(3) 0.7914(5) 0.61639(14) 0.0296(8) Uani d . 1 1 . .
    C C9 0.8928(3) 0.6051(6) 0.62683(15) 0.0381(10) Uani d . 1 1 . .
    H H9 0.8907 0.5633 0.6615 0.046 Uiso calc R 1 1 . .
    C C10 0.8751(3) 0.4808(6) 0.58591(15) 0.0412(10) Uani d . 1 1 . .
    H H10 0.8618 0.3561 0.5934 0.049 Uiso calc R 1 1 . .
    C C11 0.8772(3) 0.5406(5) 0.53420(14) 0.0319(9) Uani d . 1 1 . .
    C C12 0.9020(3) 0.7254(5) 0.52361(14) 0.0330(9) Uani d . 1 1 . .
    H H12 0.9066 0.7658 0.4889 0.040 Uiso calc R 1 1 . .
    C C13 0.9201(3) 0.8498(5) 0.56432(14) 0.0333(9) Uani d . 1 1 . .
    H H13 0.9367 0.9731 0.5567 0.040 Uiso calc R 1 1 . .
    C C14 0.8443(3) 0.4097(6) 0.49200(15) 0.0337(9) Uani d . 1 1 . .
    O O1 1.1384(2) 1.2024(4) 0.61869(12) 0.0545(8) Uani d . 1 1 . .
    O O2 1.13685(19) 0.8913(4) 0.62598(10) 0.0400(7) Uani d . 1 1 . .
    O O3 0.8129(2) 0.4737(3) 0.44709(10) 0.0398(6) Uani d U 1 1 . .
    O O4 0.8418(2) 0.2388(4) 0.49848(11) 0.0462(7) Uani d . 1 1 . .
loop_
    _atom_site_aniso_label
    _atom_site_aniso_U_11
    _atom_site_aniso_U_22
    _atom_site_aniso_U_33
    _atom_site_aniso_U_12
    _atom_site_aniso_U_13
    _atom_site_aniso_U_23
    Zn1 0.0357(3) 0.0219(3) 0.0453(3) -0.0005(2) 0.0018(2) -0.0084(2)
    C1 0.031(2) 0.031(2) 0.035(2) -0.0027(19) -0.0082(17) -0.0021(18)
    C2 0.030(2) 0.027(2) 0.032(2) 0.0031(16) -0.0043(16) -0.0039(18)
    C3 0.041(2) 0.040(3) 0.051(3) 0.003(2) -0.008(2) -0.013(2)
    C4 0.055(3) 0.054(3) 0.041(3) 0.012(2) -0.005(2) -0.021(2)
    C5 0.048(3) 0.055(3) 0.039(3) 0.017(2) 0.005(2) -0.003(2)
    C6 0.036(2) 0.034(3) 0.041(2) -0.0001(18) -0.0007(18) 0.0013(19)
    C7 0.032(2) 0.028(2) 0.027(2) 0.0044(16) -0.0030(16) 0.0012(16)
    C8 0.0271(19) 0.031(2) 0.031(2) -0.0021(17) -0.0023(16) -0.0023(18)
    C9 0.047(3) 0.037(2) 0.031(2) -0.009(2) -0.0028(18) 0.0033(19)
    C10 0.051(3) 0.027(2) 0.046(3) -0.0061(19) -0.007(2) 0.001(2)
    C11 0.026(2) 0.034(2) 0.035(2) -0.0012(17) -0.0001(16) -0.0038(19)
    C12 0.037(2) 0.035(2) 0.028(2) -0.0041(18) -0.0029(17) 0.0002(18)
    C13 0.037(2) 0.024(2) 0.040(2) -0.0066(17) -0.0041(17) 0.0019(18)
    C14 0.026(2) 0.040(3) 0.034(2) 0.0002(18) 0.0010(17) -0.007(2)
    O1 0.0431(17) 0.0318(18) 0.088(2) -0.0026(14) 0.0184(15) -0.0057(16)
    O2 0.0440(16) 0.0259(15) 0.0502(17) 0.0058(13) 0.0097(13) -0.0021(13)
    O3 0.0527(17) 0.0279(12) 0.0388(16) 0.0081(12) -0.0096(14) -0.0153(13)
    O4 0.0600(19) 0.0300(17) 0.0486(18) -0.0129(14) -0.0018(14) -0.0046(13)
_geom_special_details
;
All e.s.d.'s (except the e.s.d. in the dihedral angle between two l.s. planes)
are estimated using the full covariance matrix. The cell e.s.d.'s are taken
into account individually in the estimation of e.s.d.'s in distances, angles
and torsion angles; correlations between e.s.d.'s in cell parameters are only
used when they are defined by crystal symmetry. An approximate (isotropic)
treatment of cell e.s.d.'s is used for estimating e.s.d.'s involving l.s.
planes.
;
loop_
    _geom_bond_atom_site_label_1
    _geom_bond_atom_site_label_2
    _geom_bond_site_symmetry_2
    _geom_bond_distance
    _geom_bond_publ_flag
    Zn1 O1 4_466 1.971(3) y
    Zn1 O2 5_766 1.937(3) y
    Zn1 O3 . 2.130(3) y
    Zn1 O3 8_755 2.003(3) y
    Zn1 O4 . 2.204(3) y
    C1 O2 . 1.249(4) ?
    C1 O1 . 1.263(4) ?
    C1 C2 . 1.501(5) ?
    C2 C3 . 1.388(5) ?
    C2 C7 . 1.396(5) ?
    C3 C4 . 1.380(6) ?
    C3 H3 . 0.9300 ?
    C4 C5 . 1.374(6) ?
    C4 H4 . 0.9300 ?
    C5 C6 . 1.378(5) ?
    C5 H5 . 0.9300 ?
    C6 C7 . 1.401(5) ?
    C6 H6 . 0.9300 ?
    C7 C8 . 1.493(5) ?
    C8 C13 . 1.388(5) ?
    C8 C9 . 1.389(5) ?
    C9 C10 . 1.387(5) ?
    C9 H9 . 0.9300 ?
    C10 C11 . 1.381(5) ?
    C10 H10 . 0.9300 ?
    C11 C12 . 1.390(5) ?
    C11 C14 . 1.484(5) ?
    C12 C13 . 1.384(5) ?
    C12 H12 . 0.9300 ?
    C13 H13 . 0.9300 ?
    C14 O4 . 1.238(5) ?
    C14 O3 . 1.292(4) ?
loop_
    _geom_angle_atom_site_label_1
    _geom_angle_atom_site_label_2
    _geom_angle_atom_site_label_3
    _geom_angle_site_symmetry_1
    _geom_angle_site_symmetry_3
    _geom_angle
    _geom_angle_publ_flag
    O2 Zn1 O1 5_766 4_466 108.20(13) ?
    O2 Zn1 O3 5_766 8_755 102.00(11) ?
    O1 Zn1 O3 4_466 8_755 94.92(12) ?
    O2 Zn1 O3 5_766 . 107.08(11) ?
    O1 Zn1 O3 4_466 . 95.97(11) ?
    O3 Zn1 O3 8_755 . 143.83(14) ?
    O2 Zn1 O4 5_766 . 105.69(11) ?
    O1 Zn1 O4 4_466 . 143.07(12) ?
    O3 Zn1 O4 8_755 . 92.02(11) ?
    O3 Zn1 O4 . . 59.85(10) ?
    O2 C1 O1 . . 126.3(4) ?
    O2 C1 C2 . . 116.6(3) ?
    O1 C1 C2 . . 117.0(3) ?
    C3 C2 C7 . . 119.7(4) ?
    C3 C2 C1 . . 118.5(3) ?
    C7 C2 C1 . . 121.4(3) ?
    C4 C3 C2 . . 121.4(4) ?
    C4 C3 H3 . . 119.3 ?
    C2 C3 H3 . . 119.3 ?
    C5 C4 C3 . . 119.7(4) ?
    C5 C4 H4 . . 120.2 ?
    C3 C4 H4 . . 120.2 ?
    C4 C5 C6 . . 119.3(4) ?
    C4 C5 H5 . . 120.3 ?
    C6 C5 H5 . . 120.3 ?
    C5 C6 C7 . . 122.3(4) ?
    C5 C6 H6 . . 118.9 ?
    C7 C6 H6 . . 118.9 ?
    C2 C7 C6 . . 117.5(3) ?
    C2 C7 C8 . . 124.5(3) ?
    C6 C7 C8 . . 117.9(3) ?
    C13 C8 C9 . . 118.9(3) ?
    C13 C8 C7 . . 120.6(3) ?
    C9 C8 C7 . . 120.3(3) ?
    C10 C9 C8 . . 120.5(4) ?
    C10 C9 H9 . . 119.8 ?
    C8 C9 H9 . . 119.8 ?
    C11 C10 C9 . . 120.5(4) ?
    C11 C10 H10 . . 119.7 ?
    C9 C10 H10 . . 119.7 ?
    C10 C11 C12 . . 119.0(3) ?
    C10 C11 C14 . . 118.9(4) ?
    C12 C11 C14 . . 121.9(3) ?
    C13 C12 C11 . . 120.6(3) ?
    C13 C12 H12 . . 119.7 ?
    C11 C12 H12 . . 119.7 ?
    C12 C13 C8 . . 120.3(4) ?
    C12 C13 H13 . . 119.8 ?
    C8 C13 H13 . . 119.8 ?
    O4 C14 O3 . . 117.5(3) ?
    O4 C14 C11 . . 122.6(4) ?
    O3 C14 C11 . . 119.9(4) ?
    C1 O1 Zn1 . 4_566 139.1(3) ?
    C1 O2 Zn1 . 5_766 133.6(3) ?
    C14 O3 Zn1 . 8_765 135.3(2) ?
    C14 O3 Zn1 . . 92.0(2) ?
    Zn1 O3 Zn1 8_765 . 120.98(13) ?
    C14 O4 Zn1 . . 90.1(2) ?
data_global
_journal_date_recd_electronic     2012-08-17
_journal_date_accepted     2012-09-11
_journal_name_full     'Acta Crystallographica, Section E'
_journal_year     2012
_journal_volume     68
_journal_issue     10
_journal_page_first     m1276
_journal_page_last     m1276
_journal_paper_category     QM
_journal_paper_doi     10.1107/S1600536812038901
_journal_coeditor_code     HY2581
_publ_contact_author_name     'Yu-Guang Tian'
_publ_contact_author_address
;
College of Pharmaceutical engineering
Guangdong Food and Drug Vocational College
Guangzhou 510520
People's Republic of China
;
_publ_contact_author_email     tianyg1980@yahoo.cn
_publ_contact_author_fax     ?
_publ_contact_author_phone     ?
_publ_section_title
;
Poly[(\m~4~-biphenyl-2,4'-dicarboxylato-\k^5^O^2^:O^2'^:O^4^:O^4^,O^4'^)zinc]
;
loop_
    _publ_author_name
    _publ_author_footnote
    _publ_author_address
    'Yu-Guang Tian' .
;
College of Pharmaceutical Engineering
Guangdong Food and Drug Vocational College
Guangzhou 510520
People's Republic of China
;
