# Supplementary material for: Poly[(μ4-biphenyl-2,4′-dicarboxyl­ato-κ5O2:O2′:O4:O4,O4′)zinc]
Source: Acta Crystallogr Sect E Struct Rep Online. 2012 Sep 19;68(Pt 10):m1276. doi: 10.1107/S1600536812038901 (PMC3470155; doi:10.1107/S1600536812038901)
Supplement: Supplementary file 2 [file e-68-m1276-Isup2.hkl]

# 
# h,k,l, Fc-squared, Fo-squared, sigma(Fo-squared) and status flag 
# 
data_I
_shelx_title ' q in Pbca' 
_shelx_refln_list_code          4 
_shelx_F_calc_maximum      282.63 
_exptl_crystal_F_000      1508.00 
_reflns_d_resolution_high  0.8350 
 
loop_ 
 _symmetry_equiv_pos_as_xyz 
 'x, y, z' 
 '-x+1/2, -y, z+1/2' 
 '-x, y+1/2, -z+1/2' 
 'x+1/2, -y+1/2, -z' 
 '-x, -y, -z' 
 'x-1/2, y, -z-1/2' 
 'x, -y-1/2, z-1/2' 
 '-x-1/2, y-1/2, z' 
 
_cell_length_a    12.7019 
_cell_length_b     7.1779 
_cell_length_c    25.3681 
_cell_angle_alpha  90.000 
_cell_angle_beta   90.000 
_cell_angle_gamma  90.000 
 
_shelx_F_squared_multiplier     1.000 
 
loop_ 
 _refln_index_h 
 _refln_index_k 
 _refln_index_l 
 _refln_F_squared_calc 
 _refln_F_squared_meas 
 _refln_F_squared_sigma 
 _refln_observed_status 
   2   0   0    23396.55    21979.39    288.68 o 
   4   0   0    17604.30    18775.11    487.71 o 
   6   0   0    11860.02    11173.97    266.96 o 
   8   0   0    24455.52    24976.48    509.92 o 
  10   0   0     2723.91     2968.40    163.75 o 
  12   0   0     9588.29    10169.71    335.31 o 
  14   0   0      237.38      208.18    125.90 o 
   2   1   0     1604.35     1618.63     43.71 o 
   4   1   0    23559.38    24379.69    307.73 o 
   6   1   0     5206.38     5177.00    111.21 o 
   8   1   0      146.22       74.40     27.29 o 
  10   1   0     2535.56     2666.59    164.91 o 
  12   1   0     2829.59     3072.27    166.27 o 
  14   1   0      778.14      640.52     96.36 o 
   0   2   0    16755.12    17125.87    422.12 o 
   2   2   0    12780.85    12355.29    167.38 o 
   4   2   0    22579.97    21987.49    413.90 o 
   6   2   0    23942.10    25082.88    329.50 o 
   8   2   0     7632.02     7217.76    239.28 o 
  10   2   0     4691.79     4777.33    247.64 o 
  12   2   0     2605.74     2608.00    166.14 o 
  14   2   0      244.67      368.95     79.12 o 
   2   3   0       26.33       25.30     16.79 o 
   4   3   0      418.98      445.13     35.65 o 
   6   3   0     1598.40     1468.50     85.03 o 
   8   3   0     2871.85     2865.06    131.32 o 
  10   3   0      290.39      303.09     69.56 o 
  12   3   0      194.47      183.97     62.53 o 
  14   3   0      603.38      440.67    154.69 o 
   0   4   0    14019.10    14631.01    438.58 o 
   2   4   0     6509.10     6267.26    145.54 o 
   4   4   0     2205.75     2056.10    105.47 o 
   6   4   0     1131.86     1299.63     93.35 o 
   8   4   0      882.05      894.77     89.20 o 
  10   4   0      244.01      246.90     87.49 o 
  12   4   0      300.42      346.63    106.77 o 
   2   5   0       21.92       29.04     27.95 o 
   4   5   0     2324.24     2383.70    107.92 o 
   6   5   0      864.00      789.20    104.71 o 
   8   5   0      250.33      271.49     86.40 o 
  10   5   0       38.20       93.87     82.76 o 
  12   5   0      158.93      -14.16     83.52 o 
   0   6   0      724.19      711.76    125.90 o 
   2   6   0        5.99        7.09     35.42 o 
   4   6   0      977.20      744.14    162.92 o 
   6   6   0      443.79      327.47     89.14 o 
   8   6   0        0.48       35.00     70.76 o 
  10   6   0       37.16       60.53     86.61 o 
   2   7   0      223.71      207.94     80.14 o 
   4   7   0        1.50        6.67     63.72 o 
   6   7   0      684.09      603.96    261.25 o 
   8   7   0      624.73      754.19    136.76 o 
   2   8   0      391.61      447.63    155.52 o 
   4   8   0     1607.62     1565.05    243.56 o 
   1   1   1      285.29      321.92     13.98 o 
   2   1   1       21.76       21.85      6.72 o 
   3   1   1     7229.18     7434.55     77.60 o 
   4   1   1      669.71      636.44     24.03 o 
   5   1   1       70.74       70.60     12.64 o 
   6   1   1     3335.01     3297.79     61.04 o 
   7   1   1      729.00      698.58     40.62 o 
   8   1   1      315.03      406.36     35.50 o 
   9   1   1      133.39      168.28     30.52 o 
  10   1   1     2492.72     2566.72     95.62 o 
  11   1   1        2.88       33.86     33.31 o 
  12   1   1        0.75       64.93     36.84 o 
  13   1   1     1042.55      852.95     74.03 o 
  14   1   1      142.16      -15.61     42.18 o 
  15   1   1       34.20       45.15     48.02 o 
   0   2   1       66.80       40.24     17.19 o 
   1   2   1     2798.86     2744.00     51.89 o 
   2   2   1     6542.53     6561.99     74.34 o 
   3   2   1    10517.60    10338.09    105.35 o 
   4   2   1      274.13      215.56     15.83 o 
   5   2   1     3455.97     3262.48     54.26 o 
   6   2   1     2715.02     2951.06     55.47 o 
   7   2   1     5329.72     5022.84     91.65 o 
   8   2   1        4.70      -13.47     21.90 o 
   9   2   1     3981.89     4028.85    120.45 o 
  10   2   1     1624.68     1464.14     81.07 o 
  11   2   1       39.33      110.91     47.80 o 
  12   2   1       61.46      -36.17     66.97 o 
  13   2   1       82.45       81.99     45.01 o 
  14   2   1        9.83      -32.05     56.98 o 
   1   3   1     5386.58     5708.54     95.05 o 
   2   3   1      156.57      156.45     17.26 o 
   3   3   1     7473.57     7886.44     96.00 o 
   4   3   1     4512.69     4802.78     70.58 o 
   5   3   1      284.85      215.17     19.37 o 
   6   3   1      105.89      102.15     20.55 o 
   7   3   1      261.52      238.93     32.43 o 
   8   3   1      209.95      246.34     36.56 o 
   9   3   1      918.20      929.19     65.15 o 
  10   3   1      295.57      316.21     45.11 o 
  11   3   1     1134.27     1128.71     78.68 o 
  12   3   1      421.89      409.16     58.36 o 
  13   3   1      437.98      418.92     93.47 o 
  14   3   1       12.64      -22.52     58.29 o 
   0   4   1     2379.08     2493.31    109.85 o 
   1   4   1    17066.90    16276.14    213.81 o 
   2   4   1     4150.05     4086.75     76.11 o 
   3   4   1    15418.82    15316.48    165.17 o 
   4   4   1     4847.64     4890.12     80.03 o 
   5   4   1     8686.66     8830.07    146.91 o 
   6   4   1     2621.77     2722.05     80.86 o 
   7   4   1     3023.77     2892.99     87.44 o 
   8   4   1      874.32      873.56     71.41 o 
   9   4   1     1757.63     1717.48     99.13 o 
  10   4   1       63.74       23.48     48.42 o 
  11   4   1     1707.64     1554.14    166.99 o 
  12   4   1      282.78      128.20     66.14 o 
  13   4   1     1312.82     1302.69    119.78 o 
   1   5   1       66.14       44.40     23.85 o 
   2   5   1        0.85        9.94     20.00 o 
   3   5   1      181.10      199.76     26.30 o 
   4   5   1      667.54      807.12     54.38 o 
   5   5   1      450.63      458.76     50.78 o 
   6   5   1       95.69      112.73     45.83 o 
   7   5   1      556.69      630.56     75.32 o 
   8   5   1       12.17       13.19     41.13 o 
   9   5   1      563.89      554.87     78.44 o 
  10   5   1      275.78      199.34     59.75 o 
  11   5   1      896.30      947.89    104.25 o 
  12   5   1      451.70      406.69     83.33 o 
   0   6   1      145.51      123.07     44.35 o 
   1   6   1     4413.90     4746.18    117.85 o 
   2   6   1     2628.21     2718.98     96.48 o 
   3   6   1     7924.00     8292.16    173.05 o 
   4   6   1     1817.96     1850.88    112.79 o 
   5   6   1     6449.07     6223.70    225.30 o 
   6   6   1     2677.11     2790.03    205.35 o 
   7   6   1     3298.96     3280.41    195.37 o 
   8   6   1      157.48      233.83     64.20 o 
   9   6   1     2163.17     2116.83    141.05 o 
  10   6   1      645.36      525.73     85.84 o 
   1   7   1      297.88      369.87     72.12 o 
   2   7   1       35.67       37.10     56.14 o 
   3   7   1      427.42      317.03     63.16 o 
   4   7   1       61.45       32.58     48.85 o 
   5   7   1      412.75      338.66     65.66 o 
   6   7   1       61.95       74.91     52.92 o 
   7   7   1       50.78       81.64     58.72 o 
   8   7   1      153.47       98.99     63.94 o 
   1   8   1     3340.74     3089.05    233.95 o 
   2   8   1      620.84      563.89     96.44 o 
   3   8   1     1128.87     1162.88    161.69 o 
   4   8   1      446.64      689.35    227.52 o 
   5   8   1     1274.66     1365.33    138.33 o 
   0   0   2    44090.05    41678.74    873.86 o 
   1   0   2    29597.38    29951.28    316.12 o 
   2   0   2    43116.38    42066.70    401.66 o 
   3   0   2    74542.49    71130.34    736.25 o 
   4   0   2      447.99      557.14     32.22 o 
   5   0   2     4341.21     3879.00    121.28 o 
   6   0   2     6961.58     6679.14    179.91 o 
   7   0   2     4820.34     4752.43    105.32 o 
   8   0   2     3676.11     3539.78     95.53 o 
   9   0   2    14617.36    15223.51    237.14 o 
  10   0   2     2898.52     2985.17    134.44 o 
  11   0   2     2027.19     2068.15    120.65 o 
  12   0   2       71.87       85.62     58.01 o 
  13   0   2      272.30      489.42     82.16 o 
  14   0   2      635.12      868.39    207.77 o 
  15   0   2      703.52      923.46    144.43 o 
   1   1   2     3271.31     3238.82     46.25 o 
   2   1   2      100.58       87.88      9.11 o 
   3   1   2     3982.73     3871.92     53.40 o 
   4   1   2    16056.84    16391.35    156.82 o 
   5   1   2      533.76      604.14     29.89 o 
   6   1   2     1233.43     1303.49     45.19 o 
   7   1   2     8366.17     8432.41    125.07 o 
   8   1   2      577.21      566.05     41.00 o 
   9   1   2     1411.13     1532.50     68.98 o 
  10   1   2      683.52      840.74     61.57 o 
  11   1   2      503.67      653.18     62.29 o 
  12   1   2     1341.52     1344.15     84.59 o 
  13   1   2     1060.78     1169.72     84.51 o 
  14   1   2      276.50      302.51     58.31 o 
  15   1   2      868.13      844.11     89.22 o 
   0   2   2    13913.81    14316.45    461.20 o 
   1   2   2    24747.27    24365.99    234.70 o 
   2   2   2    11377.21    11241.85    127.89 o 
   3   2   2    12753.60    12142.62    118.32 o 
   4   2   2     2759.47     2604.64     52.30 o 
   5   2   2     4559.06     4334.79     74.99 o 
   6   2   2     3092.08     3016.90     67.21 o 
   7   2   2     7793.74     7965.95    121.23 o 
   8   2   2     1610.18     1571.69     63.17 o 
   9   2   2     9649.23     9597.44    170.60 o 
  10   2   2     1951.86     1824.14     88.33 o 
  11   2   2     1998.18     2197.46    103.61 o 
  12   2   2     1907.84     1982.38    100.74 o 
  13   2   2       82.31      115.01     45.25 o 
  14   2   2      237.58      122.49     49.33 o 
   1   3   2     1446.94     1546.98     42.86 o 
   2   3   2      286.07      295.63     26.43 o 
   3   3   2     3376.95     3681.93     59.80 o 
   4   3   2     1324.12     1425.77     47.39 o 
   5   3   2     1598.68     1692.45     40.48 o 
   6   3   2      174.33      149.32     22.25 o 
   7   3   2     2098.61     2217.12     91.51 o 
   8   3   2        7.65       31.46     25.38 o 
   9   3   2     1475.54     1500.39     79.51 o 
  10   3   2      666.54      633.87     59.34 o 
  11   3   2       10.22        6.76     36.94 o 
  12   3   2      356.97      362.32     61.54 o 
  13   3   2      320.28      381.33     64.75 o 
  14   3   2        4.01      244.73     66.85 o 
   0   4   2     8812.66     9076.80    221.35 o 
   1   4   2     3672.75     3482.69     80.96 o 
   2   4   2     3128.57     3107.58     71.26 o 
   3   4   2     3475.81     3321.12     72.80 o 
   4   4   2        4.77       21.16     17.72 o 
   5   4   2     3364.31     3520.51     76.74 o 
   6   4   2      156.09      168.14     31.31 o 
   7   4   2      832.36      797.06     61.88 o 
   8   4   2      624.89      668.65     76.72 o 
   9   4   2       54.53       62.40     38.00 o 
  10   4   2       75.21        4.62     43.81 o 
  11   4   2      343.16      288.30     56.56 o 
  12   4   2       25.49      -77.27     67.20 o 
  13   4   2      448.99      240.97     96.56 o 
   1   5   2      170.79      170.49     30.74 o 
   2   5   2      740.04      716.41     47.68 o 
   3   5   2      245.33      256.28     30.94 o 
   4   5   2      249.90      169.86     34.87 o 
   5   5   2      237.01      177.14     38.30 o 
   6   5   2      172.23      130.18     38.72 o 
   7   5   2      237.20      199.83     43.20 o 
   8   5   2       30.72       39.18     36.58 o 
   9   5   2      163.51       74.95     50.68 o 
  10   5   2      200.36      158.44     60.12 o 
  11   5   2       47.86        7.05     56.11 o 
  12   5   2       42.96       59.58     62.86 o 
   0   6   2       15.36       19.35     59.66 o 
   1   6   2       57.50       29.06     36.31 o 
   2   6   2       27.91       11.01     33.54 o 
   3   6   2       63.82       93.08     39.23 o 
   4   6   2       82.68       69.20     38.63 o 
   5   6   2       40.32       -3.48     41.07 o 
   6   6   2      109.58      100.02     49.13 o 
   7   6   2        1.12        7.27     45.36 o 
   8   6   2       14.38        8.20     50.48 o 
   9   6   2       66.30       18.73     51.75 o 
  10   6   2        1.33       -7.71     51.62 o 
   1   7   2      513.02      512.01     69.18 o 
   2   7   2      128.85       79.36     56.10 o 
   3   7   2       27.74       21.18     53.66 o 
   4   7   2       16.79        6.19     46.70 o 
   5   7   2      420.94      347.42     70.76 o 
   6   7   2      135.09      102.21     58.88 o 
   7   7   2      700.16      542.19     84.91 o 
   8   7   2      195.92      293.94     75.81 o 
   1   8   2      774.92      729.31    184.73 o 
   2   8   2      648.00      776.73    141.96 o 
   3   8   2      723.40      721.65    107.96 o 
   4   8   2      582.53      635.19    102.54 o 
   5   8   2      488.87      429.75    101.29 o 
   1   1   3    31188.74    30965.74    243.19 o 
   2   1   3    20395.49    20589.14    185.22 o 
   3   1   3     7046.63     7273.43     82.54 o 
   4   1   3      331.81      346.34     21.15 o 
   5   1   3      169.17      165.08     17.78 o 
   6   1   3     4977.04     5168.28     77.28 o 
   7   1   3     1939.90     1915.12     51.22 o 
   8   1   3        1.69       -1.65     16.91 o 
   9   1   3        0.19       27.48     24.49 o 
  10   1   3     1918.11     1956.36     91.73 o 
  11   1   3      292.34      421.39     49.88 o 
  12   1   3      169.22      197.01     44.41 o 
  13   1   3      281.88      194.48     58.37 o 
  14   1   3       54.81       49.44     53.24 o 
  15   1   3       20.46       25.81     52.28 o 
   0   2   3    24336.68    24029.44    331.75 o 
   1   2   3       52.57       43.89     10.94 o 
   2   2   3     3647.69     3327.46     55.82 o 
   3   2   3        1.11       10.80     10.01 o 
   4   2   3     6945.51     6671.49     92.03 o 
   5   2   3     1027.60     1006.21     39.05 o 
   6   2   3     6803.02     6552.27    102.47 o 
   7   2   3      398.69      399.55     32.15 o 
   8   2   3     2216.41     2090.14     73.30 o 
   9   2   3       86.21       74.52     29.46 o 
  10   2   3     1365.06     1467.78     81.97 o 
  11   2   3       19.40       36.10     38.95 o 
  12   2   3     1505.79     1647.20     95.19 o 
  13   2   3       60.71       44.62     66.36 o 
  14   2   3       10.97       36.59     48.10 o 
   1   3   3       48.42       50.73     13.37 o 
   2   3   3      452.84      468.99     37.10 o 
   3   3   3      265.84      257.72     20.73 o 
   4   3   3     3021.32     3239.43     55.24 o 
   5   3   3       75.41       67.60     18.18 o 
   6   3   3     1668.28     1664.43     54.64 o 
   7   3   3      223.51      152.46     29.49 o 
   8   3   3      418.64      404.56     43.25 o 
   9   3   3        4.69       46.61     29.35 o 
  10   3   3     1264.70     1313.67     96.53 o 
  11   3   3       12.45       25.47     41.46 o 
  12   3   3      679.08      594.11     69.36 o 
  13   3   3       10.08        1.28     48.90 o 
  14   3   3      308.64      177.53     96.21 o 
   0   4   3    27885.58    28706.65    432.36 o 
   1   4   3     1487.10     1454.49     56.89 o 
   2   4   3    10101.18     9502.22    136.35 o 
   3   4   3      624.74      755.83     38.52 o 
   4   4   3    14212.61    14374.29    174.96 o 
   5   4   3      304.74      374.94     32.22 o 
   6   4   3    13433.48    13817.65    247.53 o 
   7   4   3        4.23        1.44     27.13 o 
   8   4   3     3255.67     3505.67    115.35 o 
   9   4   3      368.15      328.56     53.03 o 
  10   4   3      578.57      565.55     68.17 o 
  11   4   3       67.52      -27.45     52.18 o 
  12   4   3     2394.25     2499.13    135.60 o 
  13   4   3        2.15      -82.25     54.84 o 
   1   5   3       28.04       43.04     25.43 o 
   2   5   3       98.34       99.60     25.77 o 
   3   5   3      229.93      185.92     34.16 o 
   4   5   3      172.47      194.10     34.35 o 
   5   5   3      164.22      197.15     40.33 o 
   6   5   3      466.54      535.24     58.57 o 
   7   5   3       94.85       71.02     36.23 o 
   8   5   3     1093.57     1191.66     86.25 o 
   9   5   3      263.53      274.22     54.41 o 
  10   5   3     1787.56     1633.63    123.59 o 
  11   5   3      241.09      246.11     80.52 o 
  12   5   3      917.88      829.55    102.25 o 
   0   6   3     6332.74     6880.62    317.21 o 
   1   6   3     2296.60     2402.78     89.29 o 
   2   6   3     6664.83     6913.10    166.42 o 
   3   6   3     1265.36     1245.25     81.47 o 
   4   6   3    10731.92    10941.42    208.44 o 
   5   6   3      171.22       31.54     38.37 o 
   6   6   3     6276.63     6388.13    213.43 o 
   7   6   3      982.83     1102.49    100.29 o 
   8   6   3     2607.72     2673.98    153.01 o 
   9   6   3      126.59      117.97     62.69 o 
  10   6   3     1361.39     1293.13    120.06 o 
   1   7   3     1227.22     1257.98     88.04 o 
   2   7   3      694.47      799.17     92.45 o 
   3   7   3        0.87       -8.88     49.10 o 
   4   7   3      363.85      282.11     72.28 o 
   5   7   3      150.76       98.14     54.35 o 
   6   7   3      368.17      261.47     69.32 o 
   7   7   3       10.33      -10.54     51.83 o 
   8   7   3      325.21      271.02     74.23 o 
   1   8   3       50.27       12.34    119.31 o 
   2   8   3     2983.10     3206.63    194.78 o 
   3   8   3        3.85        4.09     58.73 o 
   4   8   3     2389.26     2495.78    157.16 o 
   5   8   3       97.85       97.41     72.75 o 
   0   0   4     8518.79     8889.97    159.00 o 
   1   0   4    62341.54    61258.51    648.25 o 
   2   0   4       44.07        5.55     12.20 o 
   3   0   4    74574.27    73118.62    778.96 o 
   4   0   4      172.25      141.26     20.84 o 
   5   0   4    14017.01    13702.95    202.90 o 
   6   0   4    13838.48    14289.69    198.79 o 
   7   0   4     2295.47     2185.69     99.67 o 
   8   0   4     7960.50     8392.31    156.49 o 
   9   0   4     5591.69     5708.43    132.90 o 
  10   0   4       98.51       46.33     37.59 o 
  11   0   4     5274.91     5458.56    183.02 o 
  12   0   4        2.88       -7.77     72.62 o 
  13   0   4     2021.80     2205.79    204.75 o 
  14   0   4       10.07       27.41     92.26 o 
  15   0   4      348.53      251.40     98.86 o 
   1   1   4     9008.19     8884.44     86.02 o 
   2   1   4    19349.82    19677.67    165.96 o 
   3   1   4      127.91      136.09     13.68 o 
   4   1   4       57.51       53.73      9.36 o 
   5   1   4     2026.60     2030.66     48.32 o 
   6   1   4     1349.20     1354.48     43.10 o 
   7   1   4     2558.91     2492.26     56.69 o 
   8   1   4      748.92      792.69     43.59 o 
   9   1   4     3697.62     3859.49     97.78 o 
  10   1   4     1403.00     1319.82     68.70 o 
  11   1   4      418.90      466.78     52.50 o 
  12   1   4       58.59       61.35     37.83 o 
  13   1   4     1671.46     1833.20    111.51 o 
  14   1   4       49.89      -58.28     39.64 o 
   0   2   4       11.83       29.77     10.74 o 
   1   2   4    11936.20    11347.08    111.06 o 
   2   2   4    13617.91    13477.79    138.25 o 
   3   2   4    16805.56    16403.76    156.88 o 
   4   2   4     3729.32     3584.90     75.29 o 
   5   2   4    12911.93    12976.04    144.73 o 
   6   2   4      265.41      193.34     24.57 o 
   7   2   4    15589.33    15140.74    186.96 o 
   8   2   4      577.60      580.77     42.83 o 
   9   2   4     9900.10    10197.00    202.62 o 
  10   2   4     2008.86     2033.29     95.10 o 
  11   2   4      773.25      860.30     76.42 o 
  12   2   4       13.66      -45.04     40.60 o 
  13   2   4      228.28       48.93     59.61 o 
  14   2   4       43.33       15.36     51.36 o 
   1   3   4      175.12      226.71     21.33 o 
   2   3   4      168.36      164.22     18.74 o 
   3   3   4      432.27      519.68     31.33 o 
   4   3   4      374.63      410.44     28.15 o 
   5   3   4        3.25        7.39     14.81 o 
   6   3   4     1083.04     1076.00     50.71 o 
   7   3   4     1446.20     1445.71     63.73 o 
   8   3   4     1795.98     1807.06     76.59 o 
   9   3   4      325.13      316.56     49.56 o 
  10   3   4       21.54       26.57     45.36 o 
  11   3   4      501.82      472.30     63.13 o 
  12   3   4       99.94      118.93     53.28 o 
  13   3   4      700.03      659.50     78.20 o 
  14   3   4      388.40      341.36    101.14 o 
   0   4   4      716.69      903.43     64.46 o 
   1   4   4     4144.36     3761.44     73.23 o 
   2   4   4      333.39      301.32     29.28 o 
   3   4   4     5234.08     5351.52     96.98 o 
   4   4   4     2987.59     3018.41     69.46 o 
   5   4   4     2664.78     2665.08     77.02 o 
   6   4   4      702.62      741.81     84.47 o 
   7   4   4      263.83      309.99     44.31 o 
   8   4   4       99.88       53.59     35.72 o 
   9   4   4      187.02      254.41     49.33 o 
  10   4   4      170.74      168.77     47.69 o 
  11   4   4      702.98      668.10     99.56 o 
  12   4   4      109.18       17.17     60.02 o 
  13   4   4      240.98       53.81     59.29 o 
   1   5   4        3.86       16.44     22.52 o 
   2   5   4      852.94      766.30     74.28 o 
   3   5   4       55.46       24.33     25.38 o 
   4   5   4      223.77      176.51     33.43 o 
   5   5   4      666.79      638.03     59.34 o 
   6   5   4        0.31       13.79     32.65 o 
   7   5   4       42.17       25.08     34.46 o 
   8   5   4      160.29      227.17     47.40 o 
   9   5   4      336.68      331.37     54.42 o 
  10   5   4      353.42      156.57     93.86 o 
  11   5   4        9.66        4.17     55.28 o 
  12   5   4        1.15        5.91     61.37 o 
   0   6   4       12.16       24.08     59.04 o 
   1   6   4        5.88       12.62     30.91 o 
   2   6   4      411.83      321.06     43.59 o 
   3   6   4      749.15      780.51     89.41 o 
   4   6   4      176.40      180.88     44.14 o 
   5   6   4       88.72      137.21     41.91 o 
   6   6   4      521.57      452.63     85.16 o 
   7   6   4        0.28      -28.72     42.95 o 
   8   6   4       17.27       -7.50     46.95 o 
   9   6   4       30.31       37.27     53.23 o 
  10   6   4      299.82      275.94     79.09 o 
   1   7   4      247.36      253.37     52.09 o 
   2   7   4       33.70       54.98     45.75 o 
   3   7   4        6.12       -0.38     45.04 o 
   4   7   4       69.72       50.04     55.23 o 
   5   7   4      348.08      286.43     78.68 o 
   6   7   4        2.07       -3.73     51.49 o 
   7   7   4       69.60       58.36     58.53 o 
   8   7   4       29.37        2.75     57.38 o 
   0   8   4      218.20      229.57    147.29 o 
   1   8   4     1814.61     1999.51    292.93 o 
   2   8   4       41.63      116.65     97.74 o 
   3   8   4      588.00      731.07    112.47 o 
   4   8   4      103.96       92.43     57.48 o 
   5   8   4      678.86      534.11     89.93 o 
   1   1   5      284.77      327.87     17.65 o 
   2   1   5    10089.37    10270.03     94.37 o 
   3   1   5      702.24      730.94     22.03 o 
   4   1   5     1934.67     2159.23     36.48 o 
   5   1   5      885.74     1026.07     33.46 o 
   6   1   5        2.66        0.01     11.86 o 
   7   1   5      266.82      274.82     25.10 o 
   8   1   5      294.64      361.66     31.14 o 
   9   1   5       71.03       73.75     22.18 o 
  10   1   5      585.83      637.39     53.29 o 
  11   1   5      541.36      520.72     74.46 o 
  12   1   5      291.74      340.97     51.84 o 
  13   1   5       25.26      -26.66     36.15 o 
  14   1   5        8.87       45.59     48.77 o 
   0   2   5      450.34      400.80     22.81 o 
   1   2   5     8399.33     8090.34     90.35 o 
   2   2   5      740.39      684.99     26.32 o 
   3   2   5     8236.80     8129.95    100.40 o 
   4   2   5     7102.35     6889.54     90.81 o 
   5   2   5      735.57      710.11     34.59 o 
   6   2   5     3551.38     3275.27     74.99 o 
   7   2   5      732.32      730.83     40.88 o 
   8   2   5     2062.34     2017.41     66.61 o 
   9   2   5     1938.11     2045.16     95.62 o 
  10   2   5      119.34      138.32     41.58 o 
  11   2   5      965.90     1025.64     72.72 o 
  12   2   5      233.19      218.80     63.52 o 
  13   2   5      146.10      175.11     54.12 o 
  14   2   5      153.37      283.44     62.76 o 
   1   3   5     1304.71     1359.56     37.71 o 
   2   3   5      572.83      619.34     30.98 o 
   3   3   5     3460.56     3477.78     67.45 o 
   4   3   5     3161.06     3111.81     64.01 o 
   5   3   5       39.49       31.71     16.75 o 
   6   3   5     3397.72     3504.03     76.30 o 
   7   3   5      442.29      451.29     37.56 o 
   8   3   5      511.58      596.61     73.16 o 
   9   3   5      190.59      183.22     42.63 o 
  10   3   5       35.97       21.25     37.85 o 
  11   3   5      580.96      584.59     79.28 o 
  12   3   5       10.67      -40.30     39.85 o 
  13   3   5      483.50      294.59     66.21 o 
  14   3   5      319.76      244.34     68.01 o 
   0   4   5    12017.68    11673.70    226.31 o 
   1   4   5     1968.19     1795.53     50.91 o 
   2   4   5    16332.78    16645.27    200.12 o 
   3   4   5    15376.54    15890.74    196.11 o 
   4   4   5     2180.01     2132.72     64.41 o 
   5   4   5     9289.77     9579.49    155.14 o 
   6   4   5     1173.09     1042.07     59.80 o 
   7   4   5     4045.27     4118.75    119.82 o 
   8   4   5      776.95      743.29     81.08 o 
   9   4   5     1622.49     1701.68    101.08 o 
  10   4   5     3722.31     3584.35    136.51 o 
  11   4   5      144.86      117.86     53.71 o 
  12   4   5      177.99       24.66     64.35 o 
  13   4   5      233.96      348.23     80.94 o 
   1   5   5       22.55       -4.37     21.65 o 
   2   5   5      379.98      344.32     43.42 o 
   3   5   5      130.98       98.26     31.21 o 
   4   5   5       95.97       76.79     29.29 o 
   5   5   5        4.74        8.29     26.81 o 
   6   5   5       19.85       17.67     33.25 o 
   7   5   5     2163.95     2260.64    111.30 o 
   8   5   5      524.90      566.70     64.78 o 
   9   5   5      726.38      721.46     73.08 o 
  10   5   5     1210.96     1208.78     95.44 o 
  11   5   5      156.56      111.42     53.20 o 
  12   5   5      290.41      238.75     75.86 o 
   0   6   5     1759.57     1841.58    121.47 o 
   1   6   5     1307.10     1464.03     85.86 o 
   2   6   5     2928.92     2754.49    102.08 o 
   3   6   5    10792.54    10673.27    183.46 o 
   4   6   5     3782.33     4074.30    135.73 o 
   5   6   5     6239.95     6210.47    159.21 o 
   6   6   5      894.90      916.94     79.59 o 
   7   6   5      707.99      789.79     76.92 o 
   8   6   5     3218.21     3447.86    161.13 o 
   9   6   5      763.16      661.80     91.40 o 
  10   6   5     1211.70     1390.69    186.35 o 
   1   7   5       27.61       40.08     45.23 o 
   2   7   5      188.36      171.30     46.42 o 
   3   7   5      385.65      300.44     57.55 o 
   4   7   5       23.40       53.97     53.70 o 
   5   7   5        7.90       -0.74     55.86 o 
   6   7   5      292.65      227.92     76.28 o 
   7   7   5      317.79      388.78     88.72 o 
   8   7   5      766.32      669.19     97.64 o 
   0   8   5      495.59      492.88    176.09 o 
   1   8   5     1999.06     2254.17    255.08 o 
   2   8   5     1701.73     1906.28    193.02 o 
   3   8   5     1052.92      896.35    126.91 o 
   4   8   5     1102.86     1179.43    116.44 o 
   0   0   6    24926.17    24383.22    399.26 o 
   1   0   6     1935.61     2108.69     47.48 o 
   2   0   6    46729.96    46842.74    518.47 o 
   3   0   6    16782.78    16942.98    193.56 o 
   4   0   6    24897.30    23252.08    377.40 o 
   5   0   6    11062.42    11641.78    183.07 o 
   6   0   6    31846.18    32720.05    416.59 o 
   7   0   6       16.49        5.49     21.11 o 
   8   0   6     6508.84     6432.35    191.22 o 
   9   0   6      771.27      880.75     76.96 o 
  10   0   6     4419.77     4261.41    133.44 o 
  11   0   6      120.62      184.15     46.01 o 
  12   0   6      718.15      819.02     84.26 o 
  13   0   6      235.53      222.75     80.16 o 
  14   0   6     1331.48     1291.15    215.59 o 
   1   1   6      150.14      170.94     13.55 o 
   2   1   6      465.47      480.16     18.38 o 
   3   1   6     4775.40     4936.31     53.44 o 
   4   1   6      122.59      134.89     12.97 o 
   5   1   6        0.49       -4.80      9.36 o 
   6   1   6     2546.67     2416.32     47.21 o 
   7   1   6      116.72      100.45     17.00 o 
   8   1   6     6746.39     7027.97    105.96 o 
   9   1   6        1.05       29.54     20.99 o 
  10   1   6     1999.11     2254.93     74.77 o 
  11   1   6      416.61      468.66     48.60 o 
  12   1   6      529.62      572.60     62.19 o 
  13   1   6       12.64       18.39     38.76 o 
  14   1   6      815.08      905.64     94.30 o 
   0   2   6    19884.63    18935.18    210.12 o 
   1   2   6      325.42      299.58     16.36 o 
   2   2   6     6323.93     5825.07     76.00 o 
   3   2   6       17.85       -0.40      7.97 o 
   4   2   6    23956.76    23900.26    235.03 o 
   5   2   6      857.83      734.88     35.68 o 
   6   2   6    20283.52    20561.41    212.78 o 
   7   2   6     1223.14     1233.50     52.84 o 
   8   2   6     6879.27     7011.73    116.29 o 
   9   2   6      292.91      291.62     34.87 o 
  10   2   6     1919.79     2056.30     95.96 o 
  11   2   6      147.62      115.71     42.91 o 
  12   2   6     2338.01     2615.17    143.68 o 
  13   2   6      103.76      178.55     54.97 o 
  14   2   6      112.00      136.05     53.39 o 
   1   3   6        6.34        5.55     11.80 o 
   2   3   6     1947.55     2102.77     44.26 o 
   3   3   6      441.79      512.70     28.28 o 
   4   3   6        3.96        1.27     12.03 o 
   5   3   6      427.64      424.35     31.44 o 
   6   3   6     1175.99     1085.10     49.22 o 
   7   3   6      244.78      265.50     36.33 o 
   8   3   6     1425.17     1244.54     79.39 o 
   9   3   6      115.09       31.43     34.98 o 
  10   3   6     1042.69     1068.63     96.30 o 
  11   3   6      555.39      484.95    107.46 o 
  12   3   6      506.28      552.33     70.52 o 
  13   3   6        0.79      -16.89     48.15 o 
   0   4   6     3471.58     3276.43     89.24 o 
   1   4   6      592.39      504.37     33.63 o 
   2   4   6     4841.72     4822.74     97.73 o 
   3   4   6      414.65      438.51     43.95 o 
   4   4   6     3046.18     3022.71     87.12 o 
   5   4   6        9.99       31.17     22.26 o 
   6   4   6     1488.07     1580.06     74.03 o 
   7   4   6      271.14      317.38     46.92 o 
   8   4   6     1214.63     1345.08     98.44 o 
   9   4   6        0.16       11.49     40.73 o 
  10   4   6      790.52      793.93     75.19 o 
  11   4   6      191.19      212.07     54.38 o 
  12   4   6       95.02      202.14     56.55 o 
  13   4   6        5.12      -91.15     61.37 o 
   1   5   6      795.99      726.72     50.97 o 
   2   5   6      766.95      760.32     52.61 o 
   3   5   6     1083.61     1004.24     60.66 o 
   4   5   6      205.52      255.70     35.13 o 
   5   5   6        9.98       12.87     27.00 o 
   6   5   6       14.28       34.93     44.47 o 
   7   5   6      320.78      302.31     61.93 o 
   8   5   6      538.75      645.12     68.85 o 
   9   5   6      186.51      132.26     50.24 o 
  10   5   6        1.36        0.62     43.50 o 
  11   5   6        1.04      -48.88     43.97 o 
  12   5   6        0.33      -27.02     54.36 o 
   0   6   6     4659.13     4969.58    242.53 o 
   1   6   6      312.34      248.81     45.22 o 
   2   6   6        1.39      -17.89     29.34 o 
   3   6   6      186.77       57.95     35.85 o 
   4   6   6      374.05      422.35     56.08 o 
   5   6   6       97.93      154.72     62.95 o 
   6   6   6        0.35        0.90     40.03 o 
   7   6   6        5.79      -31.77     41.37 o 
   8   6   6        3.66       48.89     47.71 o 
   9   6   6       55.99      -20.44     54.17 o 
  10   6   6        1.48       -9.78     55.90 o 
   1   7   6      412.52      368.76     67.02 o 
   2   7   6      727.50      592.96     84.99 o 
   3   7   6     1124.34     1012.92     92.18 o 
   4   7   6      357.48      387.64     60.04 o 
   5   7   6      136.02      141.62     59.00 o 
   6   7   6        1.32      -65.89     53.05 o 
   7   7   6        5.56       -5.30     60.43 o 
   8   7   6        0.93        9.03     70.03 o 
   0   8   6      624.98      958.05    350.12 o 
   1   8   6        8.26      -49.58     76.47 o 
   2   8   6     1760.37     1710.26    187.64 o 
   3   8   6      182.22      160.76     80.03 o 
   4   8   6      578.48      526.09    107.45 o 
   1   1   7      647.14      692.71     20.12 o 
   2   1   7     5781.60     6032.30     67.62 o 
   3   1   7       23.58       46.68      9.09 o 
   4   1   7      533.87      585.19     22.09 o 
   5   1   7      581.01      556.52     25.18 o 
   6   1   7       11.02        1.89     11.50 o 
   7   1   7      121.53       75.08     18.43 o 
   8   1   7        4.69       18.80     18.39 o 
   9   1   7       65.95       32.21     21.53 o 
  10   1   7       11.44      -22.86     21.25 o 
  11   1   7      138.36       30.90     30.83 o 
  12   1   7       18.02        9.99     34.09 o 
  13   1   7      332.70      145.48     54.15 o 
  14   1   7       13.26      -38.26     57.72 o 
   0   2   7      191.19      191.55     17.28 o 
   1   2   7     4165.46     4006.23     52.80 o 
   2   2   7      127.08      114.10     13.99 o 
   3   2   7     8784.92     8774.33     92.70 o 
   4   2   7     1286.31     1331.47     38.35 o 
   5   2   7     6744.13     6355.40     93.88 o 
   6   2   7      128.81      157.68     21.36 o 
   7   2   7     1747.34     1637.09     57.89 o 
   8   2   7     1059.86     1102.63     54.67 o 
   9   2   7     1388.11     1400.97     64.61 o 
  10   2   7        3.91       27.47     34.33 o 
  11   2   7     1157.42     1199.16     94.41 o 
  12   2   7       13.52      -35.03     55.08 o 
  13   2   7      592.77      534.02     71.35 o 
  14   2   7        1.46       58.89     52.38 o 
   1   3   7     3062.08     3237.27     50.53 o 
   2   3   7       10.17        2.81     12.72 o 
   3   3   7       11.76       -1.18     14.25 o 
   4   3   7      456.09      445.75     36.06 o 
   5   3   7      642.27      626.17     41.81 o 
   6   3   7      284.49      246.39     31.23 o 
   7   3   7     2222.31     2320.79    111.40 o 
   8   3   7      261.29      283.72     44.28 o 
   9   3   7     2362.09     2435.67    117.51 o 
  10   3   7      756.05      783.40     85.17 o 
  11   3   7       16.69       56.45     39.10 o 
  12   3   7      255.88      224.13     52.99 o 
  13   3   7      508.82      379.61     68.95 o 
   0   4   7       74.26       62.20     22.49 o 
   1   4   7    15180.32    14888.62    208.72 o 
   2   4   7      526.66      490.83     38.39 o 
   3   4   7    14246.74    14453.20    196.74 o 
   4   4   7      727.18      679.86     51.32 o 
   5   4   7     6038.38     6073.09    173.06 o 
   6   4   7     1838.96     1865.37     78.33 o 
   7   4   7     4298.53     4674.11    130.94 o 
   8   4   7       77.80       90.68     38.48 o 
   9   4   7     4369.75     4317.58    182.11 o 
  10   4   7       54.21       60.66     43.08 o 
  11   4   7      808.22      800.85     80.85 o 
  12   4   7      725.64      771.69    160.77 o 
  13   4   7      375.80      226.55     64.47 o 
   1   5   7        0.39       35.83     33.49 o 
   2   5   7      514.73      599.97     47.52 o 
   3   5   7      636.59      639.38     63.85 o 
   4   5   7     1084.70     1032.83     63.08 o 
   5   5   7      862.93     1111.69     67.52 o 
   6   5   7      246.04      246.49     45.44 o 
   7   5   7     1517.16     1640.48     97.68 o 
   8   5   7      206.03      122.35     53.10 o 
   9   5   7     1665.68     1488.88    101.26 o 
  10   5   7      279.89      303.41     63.91 o 
  11   5   7      473.40      464.95     73.29 o 
   0   6   7     1426.76     1421.39    140.94 o 
   1   6   7     8771.41     9734.80    191.36 o 
   2   6   7      144.35      118.17     38.32 o 
   3   6   7     3224.01     3260.64    127.10 o 
   4   6   7      894.73      858.74     68.04 o 
   5   6   7     6011.39     6214.56    245.25 o 
   6   6   7      614.82      556.82     67.15 o 
   7   6   7     5248.34     5580.96    162.47 o 
   8   6   7      367.54      425.39     90.92 o 
   9   6   7     1436.18     1277.89    101.60 o 
  10   6   7      138.95       76.01     63.81 o 
   1   7   7       19.72      109.73     71.14 o 
   2   7   7        6.34        4.44     63.57 o 
   3   7   7      478.03      455.59     83.55 o 
   4   7   7      126.21       85.31     48.51 o 
   5   7   7      808.55      884.27     87.44 o 
   6   7   7       19.81       19.78     53.34 o 
   7   7   7       58.58       79.63     60.60 o 
   8   7   7       10.32      -14.70     64.20 o 
   0   8   7      120.86      100.99     85.24 o 
   1   8   7     2461.41     2941.67    178.31 o 
   2   8   7       82.19      157.34    100.39 o 
   3   8   7     1470.87     1625.82    135.67 o 
   4   8   7      245.03      239.81     91.83 o 
   0   0   8      386.92      427.47     55.54 o 
   1   0   8     8553.96     8265.63    125.46 o 
   2   0   8    12750.91    12518.44    174.21 o 
   3   0   8     6566.94     6033.48     93.12 o 
   4   0   8    79880.24    80395.04    781.61 o 
   5   0   8    16698.82    17515.66    220.03 o 
   6   0   8     6319.51     5661.90    109.07 o 
   7   0   8    13774.21    14302.70    228.25 o 
   8   0   8     1158.10     1132.03     74.36 o 
   9   0   8     2837.95     2850.98    106.60 o 
  10   0   8      758.59      772.40     72.74 o 
  11   0   8      742.24      746.56     74.37 o 
  12   0   8      917.81     1051.38     90.34 o 
  13   0   8      236.19      207.10    159.22 o 
  14   0   8      351.01      144.18    172.39 o 
   1   1   8     3313.13     3312.44     48.93 o 
   2   1   8      637.41      620.68     27.30 o 
   3   1   8       13.95       26.55     10.14 o 
   4   1   8       66.01       71.83     10.97 o 
   5   1   8     1900.90     2015.69     39.27 o 
   6   1   8      622.64      660.70     29.07 o 
   7   1   8     1782.63     1847.62     53.76 o 
   8   1   8     4235.46     4578.67     84.79 o 
   9   1   8      413.30      408.30     35.48 o 
  10   1   8     2360.17     2542.73     83.14 o 
  11   1   8      774.62      816.17     71.26 o 
  12   1   8       94.73       66.71     40.91 o 
  13   1   8      437.36      387.92    105.12 o 
  14   1   8      214.98      190.74     67.60 o 
   0   2   8       77.94      177.94     22.28 o 
   1   2   8    18714.27    18202.52    157.53 o 
   2   2   8     6395.95     6003.38     81.20 o 
   3   2   8     8994.11     9028.06    111.53 o 
   4   2   8    18596.98    18396.54    172.89 o 
   5   2   8     2252.87     2224.94     51.55 o 
   6   2   8     8319.52     8199.16    128.50 o 
   7   2   8     2805.54     2950.86     70.91 o 
   8   2   8     4110.79     3978.92     87.28 o 
   9   2   8     2177.77     2367.83     85.50 o 
  10   2   8     1315.23     1431.20    108.49 o 
  11   2   8      740.37      812.64     73.05 o 
  12   2   8      341.38      325.17     60.18 o 
  13   2   8      669.62      543.54     71.49 o 
  14   2   8      397.18      315.56     66.58 o 
   1   3   8       10.10       -5.12     10.31 o 
   2   3   8     2256.27     2538.49     60.69 o 
   3   3   8     2211.84     2184.09     58.91 o 
   4   3   8      681.04      615.39     39.92 o 
   5   3   8        1.38       -3.34     16.18 o 
   6   3   8        5.54        0.80     20.54 o 
   7   3   8      950.47      978.74     57.65 o 
   8   3   8       24.00       64.31     26.99 o 
   9   3   8       13.15        6.07     35.49 o 
  10   3   8      245.11      252.50     54.38 o 
  11   3   8      650.79      628.10     70.49 o 
  12   3   8     1269.80     1146.18     93.13 o 
  13   3   8      124.08      139.53     53.25 o 
   0   4   8     2206.03     2219.05     90.33 o 
   1   4   8     1760.37     1710.17     57.62 o 
   2   4   8     2395.36     2153.80     66.36 o 
   3   4   8     1317.32     1383.10     64.45 o 
   4   4   8      766.76      688.93     48.89 o 
   5   4   8     1170.37     1173.47     60.79 o 
   6   4   8       70.85       51.34     27.88 o 
   7   4   8     1081.76      998.97     65.90 o 
   8   4   8     1296.23     1526.39     93.81 o 
   9   4   8      740.41      714.23     71.70 o 
  10   4   8      270.09      210.96     54.05 o 
  11   4   8      196.96      213.98     56.09 o 
  12   4   8       20.66        4.71     47.41 o 
   1   5   8      147.96      146.22     35.66 o 
   2   5   8       88.06       -5.30     50.47 o 
   3   5   8      797.24      723.34     53.84 o 
   4   5   8      898.49      965.91     88.75 o 
   5   5   8      707.68      665.36     51.42 o 
   6   5   8        8.61       28.94     39.68 o 
   7   5   8       20.69       18.32     36.62 o 
   8   5   8     1427.97     1426.81     96.81 o 
   9   5   8       61.69       47.74     46.27 o 
  10   5   8       17.25       43.75     50.04 o 
  11   5   8        0.51       43.84     52.37 o 
   0   6   8     2960.61     3127.84    177.39 o 
   1   6   8       43.74       37.87     40.91 o 
   2   6   8      307.59      252.42     48.44 o 
   3   6   8      202.18      199.34     46.95 o 
   4   6   8      224.72      226.32     48.65 o 
   5   6   8       69.57      161.62    130.93 o 
   6   6   8        0.96      -61.04     40.69 o 
   7   6   8      161.23      180.44     56.42 o 
   8   6   8       22.67       14.65     49.58 o 
   9   6   8       46.85       27.21     50.78 o 
  10   6   8       62.18       55.71     55.69 o 
   1   7   8       28.23       15.89     47.99 o 
   2   7   8      597.72      565.52     76.56 o 
   3   7   8       21.81       56.99     57.61 o 
   4   7   8      674.45      661.94     76.62 o 
   5   7   8        1.36      -11.19     45.73 o 
   6   7   8        2.67      -23.10     44.96 o 
   7   7   8       53.90       34.85     59.34 o 
   0   8   8      950.16     1078.51    152.55 o 
   1   8   8      360.41      224.54    155.94 o 
   2   8   8      708.78      799.32    112.18 o 
   3   8   8      180.52      103.57     81.29 o 
   1   1   9      129.35      159.00     14.30 o 
   2   1   9     1787.06     1903.04     38.83 o 
   3   1   9     5158.57     5437.80     62.92 o 
   4   1   9      494.25      509.05     22.28 o 
   5   1   9      195.10      220.26     18.03 o 
   6   1   9     1774.33     1731.98     41.18 o 
   7   1   9      276.60      258.85     25.05 o 
   8   1   9       26.49        7.29     16.73 o 
   9   1   9      124.59      136.09     29.28 o 
  10   1   9        2.15       38.53     26.61 o 
  11   1   9       12.41       60.74     51.75 o 
  12   1   9      252.06      242.83     52.51 o 
  13   1   9      546.44      500.03     69.30 o 
  14   1   9       41.62      -19.59     69.98 o 
   0   2   9    28051.98    29078.83    308.72 o 
   1   2   9       42.94       43.85     12.03 o 
   2   2   9     7786.79     7475.71     95.34 o 
   3   2   9     3717.37     3604.63     63.60 o 
   4   2   9      189.56      133.25     16.75 o 
   5   2   9       78.20       54.20     15.81 o 
   6   2   9     4593.38     4537.22     79.83 o 
   7   2   9      218.78      183.34     31.02 o 
   8   2   9     1360.33     1405.82     68.09 o 
   9   2   9      927.04      874.99     58.22 o 
  10   2   9      520.19      557.12     52.43 o 
  11   2   9      115.14       64.89     39.05 o 
  12   2   9      759.78      782.35     78.66 o 
  13   2   9        9.79      -57.75     45.47 o 
  14   2   9      475.59      475.54     73.47 o 
   1   3   9      401.20      448.24     23.89 o 
   2   3   9       57.12       65.82     14.61 o 
   3   3   9      908.07      927.07     38.77 o 
   4   3   9       64.05       63.47     19.65 o 
   5   3   9      479.33      422.27     36.47 o 
   6   3   9      906.82      939.29     50.67 o 
   7   3   9     1396.71     1468.00     91.13 o 
   8   3   9     1221.75     1370.21     80.27 o 
   9   3   9        4.46       28.49     31.78 o 
  10   3   9      359.19      281.35     52.43 o 
  11   3   9       11.11      -20.79     42.04 o 
  12   3   9      277.20      243.97     59.08 o 
  13   3   9       18.20        7.34     50.34 o 
   0   4   9     4585.33     4345.50    198.59 o 
   1   4   9     3987.40     3947.11     84.72 o 
   2   4   9     8653.24     8871.99    142.29 o 
   3   4   9      814.00      815.72     51.08 o 
   4   4   9     9802.05     9916.23    162.24 o 
   5   4   9      700.56      727.16     47.73 o 
   6   4   9     9744.30     9622.97    157.15 o 
   7   4   9      596.82      596.05     53.91 o 
   8   4   9     1892.68     1867.59    129.21 o 
   9   4   9       60.13       95.77     43.23 o 
  10   4   9     2172.56     2315.44    123.90 o 
  11   4   9      173.29      182.87     79.30 o 
  12   4   9      686.76      643.43    114.45 o 
   1   5   9     1577.12     1540.70     78.64 o 
   2   5   9      774.52      691.66     58.66 o 
   3   5   9      137.99       43.98     31.90 o 
   4   5   9      315.98      340.37     43.25 o 
   5   5   9      173.72      111.08     41.01 o 
   6   5   9      235.70      242.92     45.20 o 
   7   5   9      159.12      128.31     40.76 o 
   8   5   9      927.53      913.16     80.49 o 
   9   5   9       69.08       59.95     49.73 o 
  10   5   9      808.69      696.55     88.33 o 
  11   5   9      585.77      447.82     73.63 o 
   0   6   9    14388.05    14731.62    408.44 o 
   1   6   9      959.25      976.83    100.12 o 
   2   6   9     7701.21     7735.10    215.44 o 
   3   6   9       16.43       45.56     36.73 o 
   4   6   9     1315.21     1311.75     86.74 o 
   5   6   9      299.32      249.09     60.13 o 
   6   6   9     3214.29     3575.95    215.00 o 
   7   6   9     1648.00     1588.38    106.04 o 
   8   6   9     2879.11     3004.71    129.72 o 
   9   6   9      417.38      416.24     85.25 o 
   1   7   9       25.47        7.30     49.23 o 
   2   7   9        5.38       -2.45     49.38 o 
   3   7   9       70.95       39.04     57.52 o 
   4   7   9       98.82      125.82     51.99 o 
   5   7   9      409.82      264.32     71.60 o 
   6   7   9      701.74      647.79     87.08 o 
   7   7   9       26.33      -23.92     73.74 o 
   0   8   9      937.37     1394.61    174.72 o 
   1   8   9      268.69      207.28     72.76 o 
   2   8   9     1796.70     1855.84    158.86 o 
   3   8   9      149.06       -1.44     98.09 o 
   0   0  10      321.55      252.20     37.02 o 
   1   0  10    16212.95    14953.31    551.63 o 
   2   0  10     1866.03     1894.06     66.59 o 
   3   0  10    29559.76    28892.63    313.71 o 
   4   0  10       36.95       22.10     14.59 o 
   5   0  10    27118.94    26070.65    303.50 o 
   6   0  10     1758.10     1827.99     61.36 o 
   7   0  10    10726.86    10457.03    213.17 o 
   8   0  10     2137.33     2312.14     92.25 o 
   9   0  10     2050.51     2189.16    114.85 o 
  10   0  10     1881.19     1873.06    203.97 o 
  11   0  10     1167.90     1299.38    225.87 o 
  12   0  10       43.22       70.25     62.68 o 
  13   0  10     2654.77     2596.47    213.00 o 
  14   0  10        0.27       74.88    116.02 o 
   1   1  10       59.14       53.88     11.72 o 
   2   1  10      105.52      116.13     14.38 o 
   3   1  10      130.06      135.88     13.77 o 
   4   1  10      336.60      387.42     21.11 o 
   5   1  10     3544.65     3591.08     57.26 o 
   6   1  10        0.47       -9.87     11.21 o 
   7   1  10     1968.66     2119.92     53.96 o 
   8   1  10      165.35      140.01     26.59 o 
   9   1  10      535.70      570.17     43.80 o 
  10   1  10       18.43       10.37     28.62 o 
  11   1  10     1665.36     1628.59     97.91 o 
  12   1  10       67.18       73.69     45.76 o 
  13   1  10     1277.72     1204.73    127.32 o 
  14   1  10       36.74      -76.87     61.64 o 
   0   2  10    16822.75    17787.45    206.53 o 
   1   2  10    18707.36    18245.41    177.17 o 
   2   2  10      587.07      541.24     28.66 o 
   3   2  10     6249.11     6142.77     88.92 o 
   4   2  10      119.45      130.84     16.35 o 
   5   2  10    15758.76    15752.80    191.55 o 
   6   2  10       90.53       28.11     18.98 o 
   7   2  10    11131.18    10829.30    160.97 o 
   8   2  10      106.60      142.79     28.95 o 
   9   2  10     1323.59     1430.02     67.63 o 
  10   2  10       54.76       10.16     27.71 o 
  11   2  10     1401.88     1427.34     88.31 o 
  12   2  10      236.89      155.01     49.62 o 
  13   2  10     1571.99     1771.00    132.66 o 
   1   3  10      499.29      487.33     25.31 o 
   2   3  10       70.23      109.09     18.31 o 
   3   3  10      891.76      866.89     38.86 o 
   4   3  10     4569.73     4378.89     90.63 o 
   5   3  10     1308.12     1240.87     55.23 o 
   6   3  10      442.43      500.60     40.17 o 
   7   3  10      630.71      559.36     43.57 o 
   8   3  10      774.30      761.17     52.29 o 
   9   3  10     1351.36     1430.29     99.78 o 
  10   3  10        4.35       74.12     45.88 o 
  11   3  10     2116.06     2229.51    133.25 o 
  12   3  10       15.40      103.32     63.24 o 
  13   3  10      220.68      278.00     62.89 o 
   0   4  10      919.11      947.93    107.25 o 
   1   4  10     5047.29     4969.85    105.08 o 
   2   4  10        3.30       25.25     19.77 o 
   3   4  10     1114.43     1139.63     56.39 o 
   4   4  10       10.91       62.93     25.17 o 
   5   4  10     1566.20     1592.22     67.43 o 
   6   4  10      413.29      373.25     41.03 o 
   7   4  10     1153.44     1137.94     93.34 o 
   8   4  10      281.58      272.80     46.18 o 
   9   4  10      248.28      219.37     44.30 o 
  10   4  10      102.37       68.24     47.23 o 
  11   4  10      621.22      525.05     70.81 o 
  12   4  10       75.14      103.73     56.11 o 
   1   5  10      259.77      199.80     85.04 o 
   2   5  10       81.70       84.29     32.73 o 
   3   5  10      190.16      124.28     37.51 o 
   4   5  10      145.22       90.52     36.04 o 
   5   5  10       13.66       -4.65     26.51 o 
   6   5  10      198.96      247.90     41.44 o 
   7   5  10      120.79       11.21     35.56 o 
   8   5  10       54.77      -51.87     58.82 o 
   9   5  10       67.45        6.46     41.59 o 
  10   5  10      129.43      131.87     51.23 o 
  11   5  10       65.82        8.90     47.37 o 
   0   6  10      601.70      705.81    112.40 o 
   1   6  10       90.51       36.91     56.53 o 
   2   6  10      622.79      522.61     97.54 o 
   3   6  10      218.94      139.41     49.05 o 
   4   6  10       72.34       56.19     40.15 o 
   5   6  10        2.69       27.69     45.58 o 
   6   6  10       27.95       98.84     48.07 o 
   7   6  10       21.69      112.20     56.89 o 
   8   6  10       77.16       69.08     57.12 o 
   9   6  10       40.42       68.25     58.47 o 
   1   7  10      292.87      108.74    101.87 o 
   2   7  10      175.36      105.73     61.47 o 
   3   7  10      340.38      294.32     69.57 o 
   4   7  10      372.85      336.07     75.93 o 
   5   7  10        9.06       64.74     56.49 o 
   6   7  10       58.10      -59.75     57.10 o 
   7   7  10       24.39       -3.34     57.76 o 
   0   8  10       96.47      168.60     92.90 o 
   1   8  10      939.37     1138.52    117.63 o 
   2   8  10        0.63       77.44     71.03 o 
   1   1  11      386.84      412.87     23.18 o 
   2   1  11     4857.73     5301.48     74.75 o 
   3   1  11      241.48      259.57     18.15 o 
   4   1  11      748.06      812.93     29.45 o 
   5   1  11     1825.74     1930.52     42.60 o 
   6   1  11      614.14      621.62     37.68 o 
   7   1  11      458.76      463.80     35.95 o 
   8   1  11      128.30       88.28     25.03 o 
   9   1  11      181.08      129.32     33.01 o 
  10   1  11      147.03      138.28     37.65 o 
  11   1  11       18.02      -34.81     35.52 o 
  12   1  11      126.06      111.67     48.23 o 
  13   1  11       33.09      -25.76     53.77 o 
  14   1  11      133.66       45.95     65.54 o 
   0   2  11     6398.61     6665.48    120.86 o 
   1   2  11       10.83        7.06     11.52 o 
   2   2  11     1605.95     1431.42     42.59 o 
   3   2  11     3951.00     3916.53     69.99 o 
   4   2  11     1761.39     1659.95     52.96 o 
   5   2  11     4742.43     5032.42     90.52 o 
   6   2  11     4943.80     5084.10     95.65 o 
   7   2  11      517.83      525.07     40.32 o 
   8   2  11     1293.83     1253.23     61.69 o 
   9   2  11        4.54        6.60     25.24 o 
  10   2  11      301.46      333.61     51.59 o 
  11   2  11       81.91      134.56     50.29 o 
  12   2  11      249.38      229.96     52.33 o 
  13   2  11      111.55       45.81     53.98 o 
   1   3  11      144.00      143.69     19.49 o 
   2   3  11      269.39      305.60     25.38 o 
   3   3  11        4.10        1.94     14.40 o 
   4   3  11     1176.22     1218.85     57.25 o 
   5   3  11       43.53       41.78     22.02 o 
   6   3  11     1962.16     2025.33     71.68 o 
   7   3  11      218.39      225.77     32.17 o 
   8   3  11      312.11      265.33     36.40 o 
   9   3  11      395.11      444.87     44.87 o 
  10   3  11      332.67      432.68     50.46 o 
  11   3  11      237.56      228.09     49.90 o 
  12   3  11      132.34       52.79     50.32 o 
  13   3  11       26.00       72.65     52.84 o 
   0   4  11    11972.55    12439.19    304.63 o 
   1   4  11     6122.02     6311.99    111.32 o 
   2   4  11     6927.89     6877.08    130.56 o 
   3   4  11     1566.89     1589.63     65.73 o 
   4   4  11     8057.01     8044.67    137.10 o 
   5   4  11      119.99      103.31     36.69 o 
   6   4  11       84.97      119.37     31.95 o 
   7   4  11     1055.58     1025.90     61.00 o 
   8   4  11     3807.90     3787.06    119.10 o 
   9   4  11     2439.73     2430.78    134.39 o 
  10   4  11     1355.60     1307.57     96.46 o 
  11   4  11     1044.83      936.92     82.60 o 
  12   4  11      796.94      795.69     79.81 o 
   1   5  11        0.65      -53.80     35.87 o 
   2   5  11       26.95       14.46     38.84 o 
   3   5  11      679.72      613.76     58.55 o 
   4   5  11        3.85       42.30     32.01 o 
   5   5  11      723.96      650.35     58.01 o 
   6   5  11      336.99      379.03     47.29 o 
   7   5  11       15.73       -8.27     35.17 o 
   8   5  11     1125.65     1029.28     78.89 o 
   9   5  11        6.39       59.25     40.42 o 
  10   5  11      537.73      477.00     66.79 o 
  11   5  11      354.77      365.31     91.56 o 
   0   6  11     4256.46     4520.79    222.48 o 
   1   6  11     3938.77     4033.31    147.63 o 
   2   6  11     3690.02     4000.82    153.92 o 
   3   6  11     1706.32     1680.95    111.92 o 
   4   6  11     1771.86     1878.74    153.57 o 
   5   6  11      865.03      870.14     74.91 o 
   6   6  11     1984.60     2221.04    145.33 o 
   7   6  11      911.05     1072.34     93.49 o 
   8   6  11     2960.14     3347.43    159.62 o 
   9   6  11      526.28      380.82     72.94 o 
   1   7  11       27.16      -26.35     56.65 o 
   2   7  11       10.50       44.66     61.39 o 
   3   7  11        8.30       86.44     55.07 o 
   4   7  11      220.31      127.51     75.83 o 
   5   7  11       92.29      120.74     59.25 o 
   6   7  11      446.78      271.44     77.70 o 
   0   8  11      964.10     1275.46    176.39 o 
   0   0  12     9091.50     8426.49    203.74 o 
   1   0  12     7712.21     8097.86    141.64 o 
   2   0  12    15830.12    15389.77    223.17 o 
   3   0  12     4787.75     4767.36    105.19 o 
   4   0  12    22032.05    21679.83    259.37 o 
   5   0  12     1647.64     1682.72     59.54 o 
   6   0  12     7258.14     7155.70    130.74 o 
   7   0  12     2114.15     2007.30     74.73 o 
   8   0  12     2325.72     2495.35    146.86 o 
   9   0  12      409.42      342.04     64.85 o 
  10   0  12     4483.74     4599.92    215.52 o 
  11   0  12        5.13       15.09     52.73 o 
  12   0  12     3188.85     3142.99    372.34 o 
  13   0  12      462.75      328.83    136.59 o 
   1   1  12      128.15      138.76     16.44 o 
   2   1  12     9874.87    10358.51    119.09 o 
   3   1  12       19.72       18.13      9.71 o 
   4   1  12     1112.16     1097.90     42.22 o 
   5   1  12      641.23      657.81     33.73 o 
   6   1  12       19.63       19.47     17.65 o 
   7   1  12      229.47      178.63     25.73 o 
   8   1  12      855.52      977.13     58.19 o 
   9   1  12      276.61      193.59     56.98 o 
  10   1  12      488.38      558.22     55.52 o 
  11   1  12      654.75      583.53     69.39 o 
  12   1  12      841.55      825.22     85.26 o 
  13   1  12      109.04       34.79     80.29 o 
   0   2  12    11109.70    10295.12    166.67 o 
   1   2  12      553.37      492.55     25.95 o 
   2   2  12    21707.24    22359.62    217.09 o 
   3   2  12     1528.75     1484.04     47.18 o 
   4   2  12     4520.25     4566.95     80.61 o 
   5   2  12     3077.28     3012.69     70.29 o 
   6   2  12     5640.81     5531.61    101.70 o 
   7   2  12     1373.69     1438.09     63.92 o 
   8   2  12     1487.04     1612.08     69.61 o 
   9   2  12      216.36      155.88     33.39 o 
  10   2  12     2106.12     2264.65    118.38 o 
  11   2  12      391.29      417.99     56.41 o 
  12   2  12      337.60      415.40     66.27 o 
  13   2  12      217.80      126.20     67.39 o 
   1   3  12        7.54        5.12     14.34 o 
   2   3  12      827.89      835.81     40.27 o 
   3   3  12      580.00      595.58     40.61 o 
   4   3  12      234.14      196.14     30.22 o 
   5   3  12      635.17      639.32     43.58 o 
   6   3  12      767.42      849.64     63.37 o 
   7   3  12      474.56      458.53     42.16 o 
   8   3  12      413.76      473.43     46.76 o 
   9   3  12        1.51      -38.19     25.46 o 
  10   3  12       99.59      146.94     40.85 o 
  11   3  12      352.04      305.94     49.34 o 
  12   3  12      693.81      669.18     85.49 o 
   0   4  12     4044.06     3850.19    205.22 o 
   1   4  12     1415.35     1364.34     69.70 o 
   2   4  12     2577.62     2471.77     93.28 o 
   3   4  12       86.24       67.27     28.09 o 
   4   4  12      588.65      592.31     46.42 o 
   5   4  12      119.21       32.46     27.04 o 
   6   4  12      472.61      411.47     52.01 o 
   7   4  12      277.53      299.04     41.21 o 
   8   4  12     1685.88     1761.41     80.89 o 
   9   4  12       69.66       -4.35     37.01 o 
  10   4  12      761.67      738.84     72.47 o 
  11   4  12        6.60       42.37     48.96 o 
  12   4  12       50.91       47.48     50.11 o 
   1   5  12      540.94      622.52     71.14 o 
   2   5  12     1156.66     1246.70     91.88 o 
   3   5  12      212.76      177.14     48.78 o 
   4   5  12      166.56      181.86     42.06 o 
   5   5  12      364.58      314.09     93.88 o 
   6   5  12      341.35      352.97     50.27 o 
   7   5  12        3.01       -8.94     40.80 o 
   8   5  12       44.05       91.36     42.77 o 
   9   5  12        0.44       48.96     41.37 o 
  10   5  12      133.56      128.43     51.70 o 
   0   6  12       72.54      112.06    108.62 o 
   1   6  12      247.25      199.41     61.06 o 
   2   6  12       12.35      -62.03     41.35 o 
   3   6  12      382.43      351.88     82.19 o 
   4   6  12      174.96      128.80     54.08 o 
   5   6  12        0.81      -19.43     41.83 o 
   6   6  12      398.13      414.15     95.92 o 
   7   6  12        1.68       66.42     51.22 o 
   8   6  12       21.82       64.77     52.65 o 
   9   6  12       94.18        8.99     55.18 o 
   1   7  12        2.46      -39.16     56.15 o 
   2   7  12      158.20      137.47     60.57 o 
   3   7  12       26.74       30.95     53.46 o 
   4   7  12       44.82        3.40     90.92 o 
   5   7  12      120.15       86.75     63.71 o 
   6   7  12      149.82      104.80     65.00 o 
   1   1  13      291.83      381.91     25.49 o 
   2   1  13      333.51      287.42     23.05 o 
   3   1  13      247.99      217.34     23.33 o 
   4   1  13      343.22      343.65     27.31 o 
   5   1  13       47.90       13.95     14.88 o 
   6   1  13      557.39      567.91     38.01 o 
   7   1  13     1244.37     1239.58     60.17 o 
   8   1  13       26.50        6.43     23.13 o 
   9   1  13      378.71      338.13     44.96 o 
  10   1  13        1.05       22.92     41.83 o 
  11   1  13       64.91       74.05     47.47 o 
  12   1  13       18.88       25.53     45.30 o 
  13   1  13       19.75       52.63     60.13 o 
   0   2  13      904.98      914.16     58.67 o 
   1   2  13     4168.21     3941.91     65.50 o 
   2   2  13        6.77       -0.26     15.53 o 
   3   2  13     7821.10     8002.97    120.64 o 
   4   2  13      176.57      169.33     23.17 o 
   5   2  13     2445.99     2482.13     66.77 o 
   6   2  13       53.66       32.74     20.45 o 
   7   2  13      521.74      604.40     44.08 o 
   8   2  13        0.04        3.12     23.54 o 
   9   2  13      801.29      858.34     56.58 o 
  10   2  13      218.81      195.99     39.79 o 
  11   2  13      713.95      742.93     69.19 o 
  12   2  13       61.83       48.27     56.01 o 
  13   2  13      336.38      394.05     92.76 o 
   1   3  13       88.00       62.75     18.82 o 
   2   3  13      492.64      439.48     31.60 o 
   3   3  13       19.98       25.49     25.48 o 
   4   3  13      918.22      916.71     51.81 o 
   5   3  13      128.62       91.15     27.32 o 
   6   3  13       33.95       48.90     24.18 o 
   7   3  13     1110.01     1133.81     60.30 o 
   8   3  13       94.47       39.67     28.35 o 
   9   3  13      387.14      328.19     42.87 o 
  10   3  13       54.92       75.45     35.83 o 
  11   3  13      440.25      295.53     64.28 o 
  12   3  13       15.39      -11.39     43.50 o 
   0   4  13       77.87       36.84     62.88 o 
   1   4  13    12368.99    12877.71    214.33 o 
   2   4  13        0.16       12.72     28.56 o 
   3   4  13     1884.35     2020.65     84.33 o 
   4   4  13      577.77      591.42     61.58 o 
   5   4  13     4787.92     4541.83    114.20 o 
   6   4  13     2880.23     2891.92     87.52 o 
   7   4  13     7121.17     7719.49    142.11 o 
   8   4  13      459.73      383.25     45.81 o 
   9   4  13     2387.10     2501.79    109.51 o 
  10   4  13      310.39      360.00     57.80 o 
  11   4  13      834.08      783.81     75.21 o 
   1   5  13       26.75      -22.00     37.85 o 
   2   5  13     1134.02      972.35     83.89 o 
   3   5  13      714.89      716.95     75.31 o 
   4   5  13       21.23       18.66     43.59 o 
   5   5  13      918.80     1069.60     81.14 o 
   6   5  13      148.13      117.16     55.76 o 
   7   5  13      302.95      204.58     55.36 o 
   8   5  13        1.00      -12.57     41.97 o 
   9   5  13      159.54       65.60     49.10 o 
  10   5  13        5.10      -23.03     41.07 o 
   0   6  13      192.85      310.27     91.26 o 
   1   6  13     8942.49     9403.64    235.39 o 
   2   6  13       94.61       41.90     53.79 o 
   3   6  13     3125.81     3157.74    273.05 o 
   4   6  13        7.91       30.84     49.57 o 
   5   6  13     1958.68     1967.76    138.60 o 
   6   6  13        0.81       94.38     58.90 o 
   7   6  13     1727.13     1721.96    211.29 o 
   8   6  13        0.40       -0.11     58.27 o 
   1   7  13       22.34       -8.51     65.32 o 
   2   7  13      171.80      135.90     60.81 o 
   3   7  13       27.85      -71.62     47.74 o 
   4   7  13        0.65        5.78     63.29 o 
   5   7  13      166.20      136.35     60.93 o 
   0   0  14    15680.98    14526.74    312.06 o 
   1   0  14       38.53       23.80     18.23 o 
   2   0  14    13334.02    13473.48    227.08 o 
   3   0  14     8777.17     8995.96    183.02 o 
   4   0  14    10320.23    10247.98    155.72 o 
   5   0  14     7143.46     7186.70    130.42 o 
   6   0  14     3059.35     2979.25     99.63 o 
   7   0  14      977.09      982.23     88.23 o 
   8   0  14     2543.76     2321.09    133.40 o 
   9   0  14      953.14      975.43     98.15 o 
  10   0  14     3211.41     3479.51    197.18 o 
  11   0  14     1008.07     1087.48    138.04 o 
  12   0  14     1738.16     1653.62    177.61 o 
  13   0  14      446.65      346.03    112.26 o 
   1   1  14       66.46       79.66     16.27 o 
   2   1  14     1994.03     2164.62     51.08 o 
   3   1  14        1.12       -6.51     13.87 o 
   4   1  14     2205.11     2209.18     70.61 o 
   5   1  14      374.67      384.45     29.29 o 
   6   1  14      105.71       68.97     23.36 o 
   7   1  14       43.04       39.24     24.20 o 
   8   1  14      127.40       86.41     38.39 o 
   9   1  14      316.17      491.92    103.97 o 
  10   1  14     1182.69     1149.69     97.34 o 
  11   1  14      302.98      217.57     53.31 o 
  12   1  14      716.70      802.78     83.38 o 
  13   1  14      122.82      129.51     76.74 o 
   0   2  14     9795.26     9671.07    167.83 o 
   1   2  14     6682.71     6929.45    112.47 o 
   2   2  14     8467.15     7940.99    142.11 o 
   3   2  14     1917.23     1897.25     58.04 o 
   4   2  14     8480.71     8466.34    215.08 o 
   5   2  14     1751.04     1665.58     68.87 o 
   6   2  14      619.14      605.70     46.02 o 
   7   2  14     1017.00     1020.40     61.10 o 
   8   2  14     2906.56     2882.50     87.90 o 
   9   2  14      118.61      135.82     44.53 o 
  10   2  14     1701.23     1458.54     94.91 o 
  11   2  14      199.02      247.68     56.78 o 
  12   2  14      431.61      420.82     95.96 o 
  13   2  14      188.07      175.65     71.03 o 
   1   3  14     1410.97     1402.29     68.73 o 
   2   3  14     1205.64     1201.88     58.64 o 
   3   3  14     1580.02     1502.42     62.11 o 
   4   3  14      144.70      138.25     27.36 o 
   5   3  14      879.16      824.91     53.89 o 
   6   3  14      223.48      207.56     33.03 o 
   7   3  14      797.94      832.17     54.07 o 
   8   3  14      613.27      547.23     47.73 o 
   9   3  14      294.68      285.64     41.32 o 
  10   3  14       61.30       40.97     37.68 o 
  11   3  14      121.85       77.89     39.55 o 
  12   3  14       66.35       27.61     49.44 o 
   0   4  14      543.75      457.92     66.10 o 
   1   4  14       38.94       28.52     27.85 o 
   2   4  14     1752.55     1558.31     88.95 o 
   3   4  14     1350.18     1438.12     85.41 o 
   4   4  14     1192.99     1156.81     71.04 o 
   5   4  14      791.08      856.94     63.50 o 
   6   4  14      147.09      142.41     32.44 o 
   7   4  14      266.99      333.62     42.53 o 
   8   4  14      238.50      154.63     47.66 o 
   9   4  14      608.87      599.87     74.77 o 
  10   4  14      317.78      297.99     51.57 o 
  11   4  14      294.75      162.77     63.05 o 
   1   5  14       26.59        2.65     47.22 o 
   2   5  14      588.30      575.32     71.74 o 
   3   5  14        1.51      -16.95     37.28 o 
   4   5  14        5.59       35.01     40.43 o 
   5   5  14     1037.77      924.71     91.93 o 
   6   5  14      112.67       92.57     40.24 o 
   7   5  14      378.02      265.18     50.11 o 
   8   5  14       14.88      111.46     49.77 o 
   9   5  14      131.70       11.45     49.05 o 
  10   5  14        4.70       63.25     51.58 o 
   0   6  14       54.05        9.88     70.68 o 
   1   6  14      188.54      114.84     54.18 o 
   2   6  14        0.91      -70.59     53.51 o 
   3   6  14      217.74      146.59     56.02 o 
   4   6  14      374.32      428.93     70.07 o 
   5   6  14       91.99       22.39     55.11 o 
   6   6  14      123.06       69.12     55.39 o 
   7   6  14       24.89      -29.47     71.50 o 
   8   6  14       79.31       45.27    103.92 o 
   1   7  14        0.59       12.32     52.96 o 
   2   7  14       44.86      -26.24     64.61 o 
   3   7  14        7.75       46.68     57.37 o 
   4   7  14        0.37       -3.88     55.54 o 
   5   7  14      124.45       46.69     66.67 o 
   1   1  15       66.50       48.39     16.26 o 
   2   1  15      250.59      298.30     25.89 o 
   3   1  15      718.84      795.46     39.26 o 
   4   1  15      420.24      435.97     34.64 o 
   5   1  15      557.48      525.02     37.56 o 
   6   1  15      490.65      456.99     39.79 o 
   7   1  15        0.26       -9.72     25.04 o 
   8   1  15      165.40       93.08     32.67 o 
   9   1  15      215.03      169.05     88.25 o 
  10   1  15        3.50        5.74     40.02 o 
  11   1  15      381.21      340.17     60.81 o 
  12   1  15       13.19       -5.75     54.15 o 
  13   1  15       26.18       14.38     70.94 o 
   0   2  15     2343.14     2092.20     94.49 o 
   1   2  15      351.09      244.63     33.70 o 
   2   2  15     2635.47     2707.50     69.01 o 
   3   2  15     1582.54     1757.15     62.22 o 
   4   2  15     1282.48     1346.06     67.39 o 
   5   2  15     1219.81     1224.46     60.94 o 
   6   2  15     1906.74     1847.36     77.13 o 
   7   2  15      885.31      962.53     59.86 o 
   8   2  15      438.81      552.85     50.49 o 
   9   2  15      560.15      572.93     58.70 o 
  10   2  15      193.32      178.39     56.14 o 
  11   2  15        1.37      -43.72     47.02 o 
  12   2  15       55.55       49.71     56.44 o 
   1   3  15      280.67      204.40     50.05 o 
   2   3  15      134.26      103.43     28.08 o 
   3   3  15        0.45        9.14     23.06 o 
   4   3  15      453.81      424.68     39.89 o 
   5   3  15     1089.86     1036.04     59.40 o 
   6   3  15      450.43      476.64     41.32 o 
   7   3  15       90.87      102.15     30.81 o 
   8   3  15     1338.34     1350.50     71.09 o 
   9   3  15       47.69      -16.40     34.01 o 
  10   3  15        9.95       26.19     33.43 o 
  11   3  15       10.50      -46.90     39.43 o 
  12   3  15      204.24      182.18     68.07 o 
   0   4  15     2320.76     2315.44    128.25 o 
   1   4  15     3516.89     3625.98    100.98 o 
   2   4  15     5048.19     4912.20    240.66 o 
   3   4  15     2573.37     2593.02    116.16 o 
   4   4  15     2582.09     2642.42    150.34 o 
   5   4  15       82.98      152.70     38.78 o 
   6   4  15     1227.63     1262.14     78.15 o 
   7   4  15      359.19      395.86     46.18 o 
   8   4  15     2070.07     2069.99     90.10 o 
   9   4  15     1350.77     1378.58     83.31 o 
  10   4  15     2128.42     2213.81    121.20 o 
  11   4  15      199.60      181.09     58.69 o 
   1   5  15      372.16      313.40     58.84 o 
   2   5  15     1741.65     1708.72    108.91 o 
   3   5  15       14.34        4.54     34.58 o 
   4   5  15       10.89      -35.52     39.35 o 
   5   5  15       45.02       68.79     42.23 o 
   6   5  15       78.27       29.40     40.27 o 
   7   5  15       13.60        7.07     39.87 o 
   8   5  15     1051.31      984.20     88.67 o 
   9   5  15      452.50      458.18     70.72 o 
   0   6  15     4617.97     4600.40    235.57 o 
   1   6  15      226.92      312.66     65.63 o 
   2   6  15     4188.33     4116.91    164.61 o 
   3   6  15     2012.31     2030.60    132.46 o 
   4   6  15     1613.49     1632.64    154.40 o 
   5   6  15     1604.65     1468.41    129.69 o 
   6   6  15      733.08      766.57     97.53 o 
   7   6  15      150.40      106.24     59.52 o 
   1   7  15       28.55      -33.83     54.21 o 
   2   7  15        0.34      -76.96     51.31 o 
   3   7  15      235.49      250.42     72.17 o 
   4   7  15        5.04      -30.01     52.99 o 
   0   0  16     9197.91     9003.91    250.97 o 
   1   0  16    12227.59    12593.30    209.79 o 
   2   0  16     1758.90     1890.85     74.14 o 
   3   0  16     6531.86     6507.10    142.36 o 
   4   0  16     2714.62     2694.32    132.90 o 
   5   0  16     9627.43     9529.17    190.27 o 
   6   0  16      166.38       95.22     35.07 o 
   7   0  16     5826.19     5796.62    196.74 o 
   8   0  16      122.79      148.49     67.47 o 
   9   0  16     2048.16     2480.25    189.00 o 
  10   0  16      349.25      212.78     81.75 o 
  11   0  16     2908.71     2876.47    222.03 o 
  12   0  16      250.26      202.93     96.13 o 
   1   1  16      188.56      161.83     22.00 o 
   2   1  16      380.31      419.49     30.77 o 
   3   1  16     1972.60     2029.34     60.07 o 
   4   1  16      375.11      478.83     37.96 o 
   5   1  16      314.97      329.21     33.40 o 
   6   1  16       13.59       14.11     25.69 o 
   7   1  16      301.57      267.06     40.99 o 
   8   1  16       66.40       56.50     31.60 o 
   9   1  16      462.80      516.45     62.07 o 
  10   1  16        6.01      -33.61     39.15 o 
  11   1  16     1022.99     1103.00    144.54 o 
  12   1  16       38.58       24.92     57.19 o 
   0   2  16      892.66      875.47    153.02 o 
   1   2  16     9126.82     9018.35    151.01 o 
   2   2  16       73.54       50.67     21.90 o 
   3   2  16     8913.14     9219.54    140.47 o 
   4   2  16      215.32      253.65     35.42 o 
   5   2  16     5410.45     5447.17    121.66 o 
   6   2  16       60.92       24.65     24.67 o 
   7   2  16     2097.46     2186.39     93.31 o 
   8   2  16      111.39       74.80     32.59 o 
   9   2  16     1237.61     1082.07     75.42 o 
  10   2  16       41.07        0.20     41.88 o 
  11   2  16     1003.05      870.36     96.91 o 
  12   2  16        0.01       47.49     55.84 o 
   1   3  16        0.85      -22.42     22.29 o 
   2   3  16       16.28       51.54     26.45 o 
   3   3  16      264.96      281.62     43.87 o 
   4   3  16        1.69      -22.72     28.07 o 
   5   3  16      135.98       99.58     32.01 o 
   6   3  16        5.99        1.60     23.85 o 
   7   3  16     1712.60     1841.65     79.61 o 
   8   3  16      104.34       60.76     32.38 o 
   9   3  16      898.56      979.60     69.13 o 
  10   3  16        7.23      -28.34     39.61 o 
  11   3  16      353.66      268.58     83.14 o 
   0   4  16      571.55      590.22     76.45 o 
   1   4  16      777.61      802.77     68.39 o 
   2   4  16       23.45      -17.56     30.76 o 
   3   4  16     1064.84     1025.17     76.48 o 
   4   4  16      340.32      290.60     53.34 o 
   5   4  16     1781.48     1758.33    105.13 o 
   6   4  16      427.13      452.75     47.42 o 
   7   4  16      838.96      908.24     66.84 o 
   8   4  16      490.96      412.32     52.54 o 
   9   4  16      229.92      153.93     43.30 o 
  10   4  16        0.42       -9.07     47.71 o 
   1   5  16        3.81       -7.27     60.03 o 
   2   5  16      355.09      202.15     47.38 o 
   3   5  16       10.97       -0.38     45.71 o 
   4   5  16        4.41       23.58     39.87 o 
   5   5  16      386.34      423.67     62.43 o 
   6   5  16        1.07       40.70     36.90 o 
   7   5  16      213.78       99.17     46.68 o 
   8   5  16       10.93       55.30     90.86 o 
   9   5  16        3.83       58.65     55.40 o 
   0   6  16       47.10      134.86    106.15 o 
   1   6  16       21.65      -85.74     76.60 o 
   2   6  16        1.23       12.71     47.38 o 
   3   6  16       44.42       25.47     51.03 o 
   4   6  16      404.78      505.32     79.54 o 
   5   6  16       78.14       -2.60     67.10 o 
   6   6  16      746.59      738.92     82.30 o 
   7   6  16       37.60       12.48     59.74 o 
   1   7  16       96.57      146.32     83.85 o 
   2   7  16       87.00       79.28     64.09 o 
   3   7  16       54.00      165.72     66.75 o 
   1   1  17      553.54      583.92     46.27 o 
   2   1  17      510.24      542.20     39.74 o 
   3   1  17       15.56        4.12     18.59 o 
   4   1  17       98.55       83.21     24.17 o 
   5   1  17      914.60      923.63     59.02 o 
   6   1  17       25.37       25.27     28.45 o 
   7   1  17      250.65      168.45     37.88 o 
   8   1  17      917.85      983.61     76.56 o 
   9   1  17      130.84      182.79     47.50 o 
  10   1  17       68.83       56.84     50.50 o 
  11   1  17       61.15       41.70     54.04 o 
  12   1  17       12.98        3.70     57.50 o 
   0   2  17     2051.98     2185.12    130.64 o 
   1   2  17      197.36      158.78     29.56 o 
   2   2  17     2917.33     2977.70     97.98 o 
   3   2  17      132.62      110.13     26.68 o 
   4   2  17     3568.03     3699.10     99.30 o 
   5   2  17      523.67      597.35     72.30 o 
   6   2  17       66.51       91.38     30.13 o 
   7   2  17      127.70      120.37     32.74 o 
   8   2  17     1174.54     1237.15     79.49 o 
   9   2  17        5.10       -4.88     34.44 o 
  10   2  17      584.12      597.33     71.76 o 
  11   2  17       42.66       43.96     49.69 o 
  12   2  17       56.24      206.76     71.79 o 
   1   3  17      144.49      163.34     34.84 o 
   2   3  17        5.57        5.01     29.52 o 
   3   3  17      274.47      199.25     42.96 o 
   4   3  17      455.27      446.77     53.22 o 
   5   3  17      384.00      297.85     47.34 o 
   6   3  17       56.09       64.98     29.31 o 
   7   3  17      316.79      294.91     43.34 o 
   8   3  17       16.98       67.14     33.55 o 
   9   3  17      281.73      277.60     47.50 o 
  10   3  17      703.54      700.74     79.06 o 
  11   3  17      152.57      192.31     65.29 o 
   0   4  17     3174.98     3346.00    193.87 o 
   1   4  17     1408.61     1350.24     86.76 o 
   2   4  17     3544.19     3712.78    120.94 o 
   3   4  17        8.94       -6.90     32.69 o 
   4   4  17     2400.23     2596.98    119.78 o 
   5   4  17      320.54      234.99     52.85 o 
   6   4  17     4730.80     5128.49    137.68 o 
   7   4  17      421.94      445.53     51.74 o 
   8   4  17      993.38     1090.79    105.21 o 
   9   4  17       68.74       41.30     39.99 o 
  10   4  17      799.20      903.74     79.77 o 
   1   5  17      314.35      167.42     64.31 o 
   2   5  17        1.96       14.28     38.62 o 
   3   5  17      132.60      138.38     43.74 o 
   4   5  17      589.91      477.45     64.44 o 
   5   5  17     1229.20     1015.67     88.63 o 
   6   5  17      538.05      496.02     59.21 o 
   7   5  17        2.47       13.64     44.21 o 
   8   5  17       87.36      156.08     60.32 o 
   0   6  17     2346.27     2140.21    193.41 o 
   1   6  17      936.21      888.68     95.00 o 
   2   6  17     3049.93     2994.51    162.57 o 
   3   6  17      202.73      178.30     65.04 o 
   4   6  17     2932.86     2828.14    158.39 o 
   5   6  17      281.23      206.18     85.99 o 
   6   6  17      504.47      546.30     70.52 o 
   1   7  17       41.15      -37.20     59.94 o 
   2   7  17      102.27      115.86     62.85 o 
   0   0  18     3007.64     2888.69    162.92 o 
   1   0  18     5308.45     5637.55    135.08 o 
   2   0  18     5492.17     5614.69    135.64 o 
   3   0  18     3060.49     3178.36    101.98 o 
   4   0  18     1956.59     2059.67    107.63 o 
   5   0  18      219.29      244.00     49.77 o 
   6   0  18     5801.41     5883.32    186.18 o 
   7   0  18     1246.41     1228.33    131.62 o 
   8   0  18     3925.53     3906.86    202.77 o 
   9   0  18     3801.99     3664.93    349.71 o 
  10   0  18      793.28      699.63    116.91 o 
  11   0  18      474.81      419.58    107.34 o 
  12   0  18       44.70      107.94     92.75 o 
   1   1  18      715.85      720.27     45.17 o 
   2   1  18        0.75       -9.79     18.90 o 
   3   1  18       36.27       17.30     21.96 o 
   4   1  18      158.57      156.93     28.85 o 
   5   1  18       71.83       89.95     30.86 o 
   6   1  18      499.60      461.83     49.32 o 
   7   1  18      128.12       60.07     32.20 o 
   8   1  18     1108.64     1054.30     80.72 o 
   9   1  18      727.91      623.62     78.36 o 
  10   1  18      219.52      187.30     58.62 o 
  11   1  18       78.24       74.92     57.16 o 
  12   1  18      413.83      365.84     77.62 o 
   0   2  18     2321.89     2548.65    225.05 o 
   1   2  18     1257.40     1378.59     84.33 o 
   2   2  18     2600.42     2618.47     84.40 o 
   3   2  18     5078.86     5061.83    104.98 o 
   4   2  18     8205.59     8580.93    157.06 o 
   5   2  18      836.19      798.62     60.20 o 
   6   2  18     1945.60     2141.59     78.61 o 
   7   2  18       70.93       28.55     35.17 o 
   8   2  18      561.55      569.96     60.91 o 
   9   2  18      881.50      892.07     82.16 o 
  10   2  18      117.66      103.84     58.74 o 
  11   2  18      188.38      168.71     66.43 o 
   1   3  18       25.35        8.89     27.30 o 
   2   3  18      126.94       77.06     38.26 o 
   3   3  18        1.74       -8.25     31.98 o 
   4   3  18      314.45      244.61     46.46 o 
   5   3  18      187.29      125.03     40.62 o 
   6   3  18       84.10       90.19     32.83 o 
   7   3  18      459.63      407.38     48.12 o 
   8   3  18      111.53      148.05     41.57 o 
   9   3  18       83.07      101.42     48.07 o 
  10   3  18      198.85      131.42     50.62 o 
  11   3  18       18.49       -4.37     56.13 o 
   0   4  18      708.26      637.87     86.73 o 
   1   4  18      140.22       50.51     37.67 o 
   2   4  18      280.08      287.98     50.00 o 
   3   4  18       75.72       61.74     39.69 o 
   4   4  18      470.03      554.13     88.40 o 
   5   4  18      173.19      277.98     54.02 o 
   6   4  18     1458.42     1286.84     85.49 o 
   7   4  18      243.35      320.25     53.57 o 
   8   4  18      856.54      881.03     70.23 o 
   9   4  18       38.60       36.98     41.65 o 
  10   4  18       80.84      -44.05     51.39 o 
   1   5  18      333.67      170.31     55.27 o 
   2   5  18      605.71      541.81     81.58 o 
   3   5  18       78.55      107.14     46.27 o 
   4   5  18       36.94       24.65     40.83 o 
   5   5  18       19.88       -6.74     42.90 o 
   6   5  18       87.14      -13.26     41.01 o 
   7   5  18        5.20      -43.23     42.73 o 
   8   5  18       20.08      -50.21     68.71 o 
   0   6  18       12.56       62.17     72.95 o 
   1   6  18       28.01      -30.32     52.35 o 
   2   6  18       69.45      -54.90     73.99 o 
   3   6  18      246.11      240.71     66.86 o 
   4   6  18       16.28      -31.63     53.25 o 
   5   6  18       72.99       81.35     58.03 o 
   6   6  18       22.33       14.57     67.28 o 
   1   1  19       24.26       37.07     22.10 o 
   2   1  19       68.49        1.64     26.49 o 
   3   1  19     1507.21     1475.72     65.64 o 
   4   1  19      165.45      133.33     29.15 o 
   5   1  19      601.49      685.21     54.64 o 
   6   1  19       40.54       49.54     30.59 o 
   7   1  19       12.87       25.52     30.35 o 
   8   1  19       11.91      -12.08     41.39 o 
   9   1  19      161.65       74.25     51.40 o 
  10   1  19       11.17       -3.32     45.97 o 
  11   1  19       22.28      -40.00     51.36 o 
   0   2  19      305.10      238.97     53.44 o 
   1   2  19     5275.85     5631.29    124.12 o 
   2   2  19        3.73       11.14     25.55 o 
   3   2  19      215.51      213.12     41.69 o 
   4   2  19       26.41       18.09     29.31 o 
   5   2  19      471.48      493.14     49.97 o 
   6   2  19     1359.82     1317.90     78.60 o 
   7   2  19      914.09      963.15     70.92 o 
   8   2  19        0.45       21.99     35.46 o 
   9   2  19      271.15      218.20     55.55 o 
  10   2  19       15.09      -66.53     44.35 o 
  11   2  19      415.68      294.44     76.88 o 
   1   3  19       24.03      -26.15     25.27 o 
   2   3  19      283.65      210.16     44.40 o 
   3   3  19       19.40       63.11     34.96 o 
   4   3  19       71.44        8.86     36.47 o 
   5   3  19        2.70       58.70     39.00 o 
   6   3  19      120.47       64.25     39.35 o 
   7   3  19      104.77       87.45     41.70 o 
   8   3  19        8.58      -43.51     36.39 o 
   9   3  19      193.30      187.60     51.27 o 
  10   3  19      372.51      299.53     69.01 o 
   0   4  19     1208.16     1022.52    108.67 o 
   1   4  19     1838.21     1953.36    106.45 o 
   2   4  19        3.76       22.77     38.73 o 
   3   4  19     2294.84     2384.36    121.22 o 
   4   4  19      347.70      269.45     72.29 o 
   5   4  19     3639.46     3742.55    132.82 o 
   6   4  19       40.25       35.57     37.83 o 
   7   4  19     3156.25     3337.73    132.78 o 
   8   4  19       28.89      -22.39     44.58 o 
   9   4  19      469.74      410.19     66.79 o 
   1   5  19        5.75       31.91     44.94 o 
   2   5  19       66.09      -24.97     39.39 o 
   3   5  19       12.03       27.24     43.78 o 
   4   5  19       30.09        0.31     41.74 o 
   5   5  19      217.49      170.83     54.27 o 
   6   5  19       75.47       87.86     46.20 o 
   7   5  19     1101.05     1052.14    103.77 o 
   0   6  19       41.98       35.60     83.72 o 
   1   6  19     2578.67     2567.06    155.33 o 
   2   6  19       44.84       27.58     57.17 o 
   3   6  19     2210.30     2230.55    145.93 o 
   4   6  19       51.20       57.29     60.52 o 
   5   6  19     2182.33     2550.54    157.67 o 
   0   0  20     6975.97     6958.65    225.93 o 
   1   0  20        5.75      -29.98     29.59 o 
   2   0  20     2744.33     3171.95    107.95 o 
   3   0  20       99.54       59.29     39.48 o 
   4   0  20     1849.65     1922.81    120.08 o 
   5   0  20     4505.16     4383.40    158.26 o 
   6   0  20     8046.29     8664.56    408.95 o 
   7   0  20      972.66      922.29    122.47 o 
   8   0  20     5293.34     5538.25    247.57 o 
   9   0  20      335.85      281.47     88.90 o 
  10   0  20      270.67      356.07     99.31 o 
  11   0  20      141.76      146.25     92.42 o 
   1   1  20      232.89      236.04     36.41 o 
   2   1  20      781.46      841.47     52.52 o 
   3   1  20       61.47       59.46     26.63 o 
   4   1  20      438.63      501.42     44.01 o 
   5   1  20      886.13      802.03     60.67 o 
   6   1  20      984.63      976.52     67.62 o 
   7   1  20      372.81      285.73     57.85 o 
   8   1  20      133.16      174.10     54.11 o 
   9   1  20      232.65      160.92     55.44 o 
  10   1  20      665.89      826.81     94.44 o 
  11   1  20      272.87      205.12     67.52 o 
   0   2  20     4371.98     4326.39    158.67 o 
   1   2  20     1385.34     1305.71     72.99 o 
   2   2  20     4957.90     4933.27    142.10 o 
   3   2  20      384.56      379.34     51.54 o 
   4   2  20     2271.04     2435.04    118.93 o 
   5   2  20        4.21        9.37     28.62 o 
   6   2  20     2534.97     2478.42     98.03 o 
   7   2  20       64.05       83.11     41.47 o 
   8   2  20      327.12      296.53     50.20 o 
   9   2  20      313.21      234.45     58.50 o 
  10   2  20      612.38      556.15     86.54 o 
   1   3  20       35.27       39.80     30.32 o 
   2   3  20      140.41       98.71     40.10 o 
   3   3  20      245.68      276.71     49.43 o 
   4   3  20       42.75       40.94     38.72 o 
   5   3  20       19.09       39.10     39.68 o 
   6   3  20      318.10      260.31     47.98 o 
   7   3  20       63.66       61.50     42.77 o 
   8   3  20      478.78      403.65     68.87 o 
   9   3  20       21.47       50.48     48.07 o 
  10   3  20      308.49      199.35     59.23 o 
   0   4  20      120.73       88.79     66.37 o 
   1   4  20       25.98       14.63     39.50 o 
   2   4  20      204.81      213.91     50.51 o 
   3   4  20      451.67      371.76     57.27 o 
   4   4  20      661.63      767.18     75.28 o 
   5   4  20      318.87      264.09     58.67 o 
   6   4  20      972.54      888.50    104.79 o 
   7   4  20      112.44       38.71     42.49 o 
   8   4  20      225.00      245.95     54.59 o 
   9   4  20       64.34      137.56     60.82 o 
   1   5  20       13.92       28.75     46.03 o 
   2   5  20      132.87       99.71     49.39 o 
   3   5  20       67.44       16.53     46.27 o 
   4   5  20       35.47      -30.87     41.68 o 
   5   5  20       73.74       94.64     58.91 o 
   6   5  20       28.01       28.33     43.05 o 
   7   5  20        0.63       -7.88     45.09 o 
   0   6  20        1.11      -44.15     77.63 o 
   1   6  20       80.53      -27.03     55.66 o 
   2   6  20      162.25       82.07     61.35 o 
   3   6  20       26.39       80.85     59.69 o 
   4   6  20       36.83       -5.08     59.99 o 
   1   1  21      262.35      194.68     36.14 o 
   2   1  21     4476.94     4844.38    117.04 o 
   3   1  21       21.00      103.19     29.29 o 
   4   1  21        2.67       32.72     28.21 o 
   5   1  21      207.80      137.13     37.05 o 
   6   1  21      415.39      389.75     82.59 o 
   7   1  21        2.84       -0.95     41.76 o 
   8   1  21       54.33       61.78     49.19 o 
   9   1  21      158.27      116.51     56.38 o 
  10   1  21        0.46       -7.37     48.73 o 
   0   2  21      208.69      250.86     58.74 o 
   1   2  21     1198.12     1340.53     75.90 o 
   2   2  21      809.53      946.25     65.99 o 
   3   2  21     1119.93     1137.40     79.11 o 
   4   2  21      816.02      727.72     72.28 o 
   5   2  21      141.52      121.34     42.32 o 
   6   2  21       37.92       33.99     33.12 o 
   7   2  21      284.34      224.36     48.15 o 
   8   2  21      389.56      460.11     58.47 o 
   9   2  21      529.16      367.18     76.78 o 
  10   2  21      362.87      352.96     75.85 o 
   1   3  21       27.00      -34.98     29.46 o 
   2   3  21        7.93       -0.33     35.64 o 
   3   3  21       58.13       26.39     37.43 o 
   4   3  21       40.09       68.98     40.17 o 
   5   3  21       13.64       46.91     38.86 o 
   6   3  21      151.46      189.54     53.31 o 
   7   3  21       50.48      107.45     48.69 o 
   8   3  21      120.85      157.80     51.21 o 
   9   3  21       72.20       68.32     52.15 o 
   0   4  21     2379.26     2164.25    182.65 o 
   1   4  21      416.46      465.57     61.10 o 
   2   4  21      486.20      364.48     60.73 o 
   3   4  21     2159.43     2198.83    120.37 o 
   4   4  21      587.48      348.01     61.88 o 
   5   4  21     1612.10     1543.19    104.12 o 
   6   4  21     1087.63     1150.65     84.48 o 
   7   4  21      454.18      463.07     60.78 o 
   8   4  21      641.93      641.33     82.93 o 
   1   5  21        0.12       29.41     44.89 o 
   2   5  21        1.39       14.75     56.89 o 
   3   5  21       73.12       98.73     53.03 o 
   4   5  21       44.02      -29.90     64.54 o 
   5   5  21      199.18       34.17     55.83 o 
   6   5  21      224.59      160.80     54.49 o 
   0   6  21      671.39      586.76    120.82 o 
   1   6  21      663.79      598.00     88.83 o 
   2   6  21      772.32      620.28     92.83 o 
   0   0  22     1577.48     1640.32    134.36 o 
   1   0  22     3503.43     3649.11    142.79 o 
   2   0  22      268.24      272.18     59.23 o 
   3   0  22     3923.15     4219.34    164.71 o 
   4   0  22      540.60      497.42     86.02 o 
   5   0  22     2878.06     3112.24    146.45 o 
   6   0  22     1531.20     1329.41    314.74 o 
   7   0  22     1144.80     1371.75    298.69 o 
   8   0  22       94.54      -34.17     65.96 o 
   9   0  22     1162.67      902.03    324.61 o 
  10   0  22       65.54      123.80     89.62 o 
   1   1  22       70.42       72.32     31.33 o 
   2   1  22     1182.80     1190.98     72.45 o 
   3   1  22      181.28      236.76     40.07 o 
   4   1  22       61.19      105.23     36.41 o 
   5   1  22       25.03       47.55     36.83 o 
   6   1  22      187.49      184.87     66.39 o 
   7   1  22      579.10      418.70     67.98 o 
   8   1  22       12.31       54.20     48.83 o 
   9   1  22      621.11      568.28     81.67 o 
  10   1  22      277.91      196.98     67.57 o 
   0   2  22     1469.56     1748.91    123.58 o 
   1   2  22     4010.95     3908.09    112.17 o 
   2   2  22       25.52       19.24     32.57 o 
   3   2  22     1748.90     1882.90    102.20 o 
   4   2  22        5.43       43.88     37.43 o 
   5   2  22     1617.30     1590.20     97.22 o 
   6   2  22      687.21      641.20     66.24 o 
   7   2  22     1559.56     1494.52    101.92 o 
   8   2  22      160.30       83.64     58.16 o 
   9   2  22      615.83      530.76    100.36 o 
   1   3  22       25.05        7.15     38.04 o 
   2   3  22       37.27       47.14     40.26 o 
   3   3  22       12.11       82.32     41.58 o 
   4   3  22       80.99       49.54     38.80 o 
   5   3  22      473.10      429.94     62.37 o 
   6   3  22      192.78      208.27     67.65 o 
   7   3  22      216.28      106.92     54.32 o 
   8   3  22       30.85       79.49     48.22 o 
   9   3  22       67.95       33.15     57.68 o 
   0   4  22       55.32       13.36     62.91 o 
   1   4  22      160.02      108.94     57.14 o 
   2   4  22        8.86      -33.68     38.05 o 
   3   4  22      727.06      612.03     71.13 o 
   4   4  22        3.73       -2.12     43.40 o 
   5   4  22      734.77      893.76     85.77 o 
   6   4  22        1.80       88.17     43.38 o 
   7   4  22      274.76      266.20     62.12 o 
   1   5  22        6.40        9.95     48.41 o 
   2   5  22      259.74      244.27     86.07 o 
   3   5  22        1.70      -26.23     42.92 o 
   4   5  22       54.09       12.52     48.82 o 
   5   5  22       37.62      -13.42     50.02 o 
   1   1  23      196.44      158.23     40.01 o 
   2   1  23      404.21      340.70     43.93 o 
   3   1  23      400.95      425.44     51.05 o 
   4   1  23      670.89      706.21     75.28 o 
   5   1  23       26.66       16.49     44.34 o 
   6   1  23       13.01        9.95     36.73 o 
   7   1  23        7.38      -55.98     42.65 o 
   8   1  23       53.40       19.78     49.55 o 
   9   1  23       78.26       43.28     53.98 o 
   0   2  23     1169.63     1145.68    121.34 o 
   1   2  23       56.85       45.59     32.96 o 
   2   2  23     1659.84     1823.89    103.18 o 
   3   2  23       78.74      153.10     43.96 o 
   4   2  23      220.77      311.42     54.60 o 
   5   2  23        4.00      -55.93     37.29 o 
   6   2  23      663.21      650.02     70.47 o 
   7   2  23       24.07      -21.97     42.03 o 
   8   2  23       19.95       13.36     59.02 o 
   9   2  23        7.10       11.31     56.50 o 
   1   3  23       27.09        8.77     36.96 o 
   2   3  23        9.46      -49.54     33.03 o 
   3   3  23      123.57       46.65     40.87 o 
   4   3  23       33.87       57.96     40.24 o 
   5   3  23       72.77       69.83     44.65 o 
   6   3  23       46.20       30.20     46.03 o 
   7   3  23      156.96      120.09     57.03 o 
   8   3  23       64.62      149.31     52.14 o 
   0   4  23      714.72      821.09    230.40 o 
   1   4  23       61.29      -10.03     55.75 o 
   2   4  23     1363.48     1490.36    103.42 o 
   3   4  23       30.45      -28.93     43.50 o 
   4   4  23     1963.17     2079.19    123.76 o 
   5   4  23        3.12      -27.48     45.69 o 
   6   4  23     1155.07     1000.55    197.81 o 
   1   5  23        0.21       16.13     48.98 o 
   2   5  23        1.37        5.49     51.88 o 
   3   5  23       23.39       29.58     49.78 o 
   4   5  23      183.24      225.29     61.37 o 
   0   0  24     6353.74     6416.55    354.65 o 
   1   0  24       20.11      101.23     53.82 o 
   2   0  24      569.59      456.39     76.68 o 
   3   0  24     4884.34     4844.13    218.01 o 
   4   0  24      270.04      349.44     69.31 o 
   5   0  24     2216.28     2652.21    197.12 o 
   6   0  24       97.36      127.35     77.63 o 
   7   0  24      775.53     1031.99    150.99 o 
   8   0  24     2098.64     1970.53    188.51 o 
   9   0  24     1651.88     1934.12    195.50 o 
   1   1  24       33.29      -12.74     30.11 o 
   2   1  24      384.33      431.45     77.15 o 
   3   1  24        4.45       -7.39     35.32 o 
   4   1  24       46.92       62.03     48.31 o 
   5   1  24        4.81      -49.77     37.28 o 
   6   1  24       27.60      -30.36     43.70 o 
   7   1  24      603.17      574.16    111.58 o 
   8   1  24       49.23       65.62     51.56 o 
   9   1  24      321.39      253.72     71.62 o 
   0   2  24      343.41      351.81     70.05 o 
   1   2  24     2576.41     2802.56    118.06 o 
   2   2  24     1558.23     1420.58     91.42 o 
   3   2  24     1171.99     1251.30     88.51 o 
   4   2  24     1156.91     1050.97     84.38 o 
   5   2  24      117.13      126.99     46.73 o 
   6   2  24       61.73       24.02     69.72 o 
   7   2  24      143.83       37.91     61.39 o 
   8   2  24       60.91      -21.18     64.03 o 
   1   3  24       22.05      -61.76     68.14 o 
   2   3  24      142.76       76.78     51.32 o 
   3   3  24       78.94       15.19     42.98 o 
   4   3  24        5.45       -5.47     40.54 o 
   5   3  24      281.20      198.94     54.34 o 
   6   3  24        9.81       14.08     47.06 o 
   7   3  24       22.62       -7.69     58.86 o 
   0   4  24      192.56      150.41     84.81 o 
   1   4  24       18.59       -5.10     45.79 o 
   2   4  24      308.72      426.71     84.32 o 
   3   4  24      206.30      157.25     51.49 o 
   4   4  24      401.00      384.25     69.57 o 
   5   4  24       55.89       53.92     60.44 o 
   6   4  24       97.69      149.09     56.90 o 
   1   5  24       79.87       10.92     50.36 o 
   2   5  24        3.07        5.33     50.04 o 
   1   1  25      110.01       83.11     36.77 o 
   2   1  25       40.12      -14.77     35.39 o 
   3   1  25       51.82       86.60     45.20 o 
   4   1  25      132.03      156.28     53.37 o 
   5   1  25      217.10      161.48     57.78 o 
   6   1  25      149.67      135.16     63.37 o 
   7   1  25        0.11      -39.43     46.30 o 
   8   1  25        7.86      -11.44     50.16 o 
   0   2  25     1322.91     1408.31    145.37 o 
   1   2  25      559.46      568.05     60.64 o 
   2   2  25       21.08      108.06     42.56 o 
   3   2  25      243.08      308.04     57.20 o 
   4   2  25      136.12      197.64     50.09 o 
   5   2  25      220.27      159.84     58.72 o 
   6   2  25       95.85      118.76     67.44 o 
   7   2  25      354.18      299.16     80.92 o 
   1   3  25      105.93      100.74     45.62 o 
   2   3  25        6.58      -49.60     36.46 o 
   3   3  25       32.58      -14.84     41.20 o 
   4   3  25        0.88       -9.18     42.64 o 
   5   3  25       73.23       11.61     45.63 o 
   6   3  25        7.29        0.69     47.25 o 
   0   4  25      141.45      274.58     92.04 o 
   1   4  25      826.18      822.80     88.78 o 
   2   4  25      167.96      199.46     61.46 o 
   3   4  25      881.67      893.87     88.15 o 
   4   4  25      192.33      232.61     59.99 o 
   0   0  26     2127.74     2167.37    259.20 o 
   1   0  26       66.24       41.92     61.15 o 
   2   0  26     2944.98     3278.97    320.91 o 
   3   0  26       90.18      -25.32     65.00 o 
   4   0  26      780.18      803.92    184.32 o 
   5   0  26       27.89       65.18     74.61 o 
   6   0  26      808.02      856.52    131.16 o 
   7   0  26        2.17      -44.78     74.70 o 
   1   1  26       54.07       70.49     40.94 o 
   2   1  26       56.95      -22.02     49.84 o 
   3   1  26      123.04      114.79     50.66 o 
   4   1  26      162.20      114.50     51.37 o 
   5   1  26        2.43      -52.25     65.32 o 
   6   1  26       91.37       44.41     64.53 o 
   7   1  26       10.72      -53.77     54.26 o 
   0   2  26     1875.35     1923.81    141.80 o 
   1   2  26       79.71       54.88     46.31 o 
   2   2  26     1479.11     1308.05     94.89 o 
   3   2  26       15.36      -22.47     40.08 o 
   4   2  26      948.99      878.81     92.55 o 
   5   2  26        4.39        1.70     47.01 o 
   6   2  26      528.62      382.35     74.19 o 
   7   2  26       43.56       39.57     62.92 o 
   1   3  26      145.19      107.45     49.60 o 
   2   3  26       66.89      -23.70     48.53 o 
   3   3  26      153.71      171.07     52.80 o 
   4   3  26      139.21      173.54     58.17 o 
   5   3  26      106.22       40.64     45.97 o 
   0   4  26      386.01      400.99    108.20 o 
   1   4  26       38.93      -20.21     48.85 o 
   2   4  26      162.90       93.70     61.07 o 
   3   4  26       77.68       91.11     76.22 o 
   1   1  27      202.29      183.80     59.83 o 
   2   1  27      106.97       15.46     41.31 o 
   3   1  27       16.46       -1.78     44.02 o 
   4   1  27       43.51       28.14     48.99 o 
   5   1  27       17.68       33.23     59.61 o 
   6   1  27        6.72       66.32     61.27 o 
   0   2  27      167.82      134.09     88.84 o 
   1   2  27      179.54      257.82     54.67 o 
   2   2  27        2.41       38.68     43.82 o 
   3   2  27      560.44      601.74     81.31 o 
   4   2  27       16.46       29.10     50.69 o 
   5   2  27      348.22      387.08     78.29 o 
   6   2  27      181.88       78.19     59.60 o 
   1   3  27       29.08      -41.40     47.42 o 
   2   3  27       74.62        0.00     52.58 o 
   3   3  27       15.17       56.13     49.70 o 
   4   3  27        0.07      -35.01     45.13 o 
   0   0  28      113.96      -22.22     97.10 o 
   1   0  28     1979.53     1927.36    181.16 o 
   2   0  28      305.23      595.76    137.42 o 
   3   0  28      561.20      531.76    112.40 o 
   4   0  28      674.49      968.49    204.89 o 
   5   0  28      333.03      267.42    137.42 o 
   1   1  28       90.18      119.05     53.03 o 
   2   1  28      166.62      160.04     97.65 o 
   3   1  28        5.35       93.24     52.41 o 
   4   1  28        2.09        5.33     47.86 o 
   5   1  28      169.70      273.84     82.23 o 
   0   2  28     1077.26     1399.94    131.87 o 
   1   2  28      870.77      788.38     81.32 o 
   2   2  28      296.79      290.93     66.99 o 
   3   2  28      215.14      200.66     63.27 o 
   4   2  28       74.18       79.28     56.82 o 
   1   3  28       17.10       32.91     53.89 o 
   2   3  28       28.12      108.97     55.91 o 
   1   1  29       70.36       34.33     67.53 o 
   2   1  29       10.70       53.44     59.53 o 
   3   1  29       12.35      -15.32     57.75 o 
   4   1  29       12.68      -15.51     54.70 o 
   0   2  29      133.40      120.55     75.64 o 
   1   2  29       71.90      123.65     60.14 o 
   2   2  29      117.03      109.54     60.29 o 
   0   0  30       27.29      198.31    141.53 o 
   1   0  30     1095.87     1142.93    152.42 o 
   2   0  30      323.37      125.19    148.93 o 
   1   1  30      205.99      277.14     72.09 o 
                                                 
